# Supplementary material for: Examining the effects of time of day and sleep on generalization
Source: PLoS One. 2021 Aug 2;16(8):e0255423. doi: 10.1371/journal.pone.0255423 (PMC8328323; doi:10.1371/journal.pone.0255423)
Supplement: S1 File — (ZIP) [file pone.0255423.s007.zip]

Archive with 9 entries (6 files):
- Supplementary Files/
- Supplementary Files/.DS_Store
- __MACOSX/
- __MACOSX/Supplementary Files/
- __MACOSX/Supplementary Files/._.DS_Store
- Supplementary Files/Supplementary Dataset Read Me.txt
- __MACOSX/Supplementary Files/._Supplementary Dataset Read Me.txt
- Supplementary Files/Supplementary Dataset.csv
- __MACOSX/Supplementary Files/._Supplementary Dataset.csv
