# Supplementary material for: Examining the effects of time of day and sleep on generalization
Source: PLoS One. 2021 Aug 2;16(8):e0255423. doi: 10.1371/journal.pone.0255423 (PMC8328323; doi:10.1371/journal.pone.0255423)
Supplement: S1 File — (ZIP) [file pone.0255423.s007.zip › Supplementary Files/Supplementary Dataset.csv]

subject	experiment	group	session	trial	trained	bridge_type	feature_type	trained_type	seen_slider_resp	seen_slider_rt	func_slider_resp	func_slider_rt	code_name_corr	code_name_rt	rat	priming	meq	sss	sss_sess2	h_since_wake	h_asleep	sleep_qual	epworth
1	1	evening	1	1	0	inconsistent	some_atypical	NA	-1	17.4057495377492	-0.506666666666667	23.3563504647464	NA	NA	NA	NA	NA	2	3	12.9833333333333	9	2	6
1	1	evening	1	2	0	inconsistent	some_atypical	NA	0.606666666666667	9.58455121726729	1	15.8715869151056	NA	1.68489168491215	NA	NA	NA	2	3	12.9833333333333	9	2	6
1	1	evening	1	3	0	inconsistent	prototypical	NA	-0.653333333333333	10.2243726574816	-0.653333333333333	12.7754830885679	NA	41.5465554948896	NA	NA	NA	2	3	12.9833333333333	9	2	6
1	1	evening	1	4	1	NA	NA	initial	1	5.13509902288206	1	2.26759373629466	1	2.91069575888105	NA	NA	NA	2	3	12.9833333333333	9	2	6
1	1	evening	1	5	1	NA	NA	initial	0.766666666666667	9.06353984749876	0.993333333333333	1.28888517478481	1	3.96133578033186	NA	NA	NA	2	3	12.9833333333333	9	2	6
1	1	evening	1	6	1	NA	NA	initial	0.973333333333333	7.88690811698325	1	1.55075077107176	1	2.07989579509012	NA	NA	NA	2	3	12.9833333333333	9	2	6
1	1	evening	1	7	0	inconsistent	prototypical	NA	-0.653333333333333	24.7408201987855	-0.4	2.78808851074427	NA	13.1346412093844	NA	NA	NA	2	3	12.9833333333333	9	2	6
1	1	evening	1	8	1	NA	NA	initial	0	0.0168102127499878	1	2.16756210615858	1	19.1239199135453	NA	NA	NA	2	3	12.9833333333333	9	2	6
1	1	evening	1	9	0	inconsistent	prototypical	NA	0	9.4502081440296	0.953333333333333	3.78483871906064	NA	16.1484574114438	NA	NA	NA	2	3	12.9833333333333	9	2	6
1	1	evening	1	10	0	inconsistent	most_atypical	NA	-1	7.03570528351702	-0.986666666666667	2.70942700584419	NA	NA	NA	NA	NA	2	3	12.9833333333333	9	2	6
1	1	evening	1	11	1	NA	NA	initial	0.98	5.56251614284702	0.98	2.81564938183874	1	1.80944028589875	NA	NA	NA	2	3	12.9833333333333	9	2	6
1	1	evening	1	12	0	inconsistent	most_atypical	NA	-1	3.45128860860132	-1	1.95071152108721	NA	NA	NA	NA	NA	2	3	12.9833333333333	9	2	6
1	1	evening	1	13	0	inconsistent	prototypical	NA	-0.653333333333333	49.6443602605723	-0.813333333333333	1.38479461730458	NA	7.78782850271091	NA	NA	NA	2	3	12.9833333333333	9	2	6
1	1	evening	1	14	0	inconsistent	some_atypical	NA	-0.986666666666667	5.00213125604205	-0.406666666666667	19.5996012142859	NA	NA	NA	NA	NA	2	3	12.9833333333333	9	2	6
1	1	evening	1	15	1	NA	NA	initial	1	7.61919513507746	1	1.46734442701563	1	12.6718477320392	NA	NA	NA	2	3	12.9833333333333	9	2	6
1	1	evening	1	16	0	inconsistent	some_atypical	NA	0.653333333333333	7.99015594925731	1	1.26734523545019	NA	6.68280819803476	NA	NA	NA	2	3	12.9833333333333	9	2	6
1	1	evening	1	17	0	consistent	some_atypical	NA	-1	8.26934226043522	-1	3.80124847218394	NA	NA	NA	NA	NA	2	3	12.9833333333333	9	2	6
1	1	evening	1	18	1	NA	NA	initial	-0.993333333333333	13.1329567541834	-1	3.3345442970749	0	NA	NA	NA	NA	2	3	12.9833333333333	9	2	6
1	1	evening	1	19	0	inconsistent	some_atypical	NA	-1	4.31823562388308	-1	1.75909728347324	NA	NA	NA	NA	NA	2	3	12.9833333333333	9	2	6
1	1	evening	1	20	0	inconsistent	some_atypical	NA	-1	9.41969698807225	0.433333333333333	3.06146693509072	NA	NA	NA	NA	NA	2	3	12.9833333333333	9	2	6
1	1	evening	1	21	1	NA	NA	initial	1	3.48462284379639	1	2.23422031314112	1	6.87863948242739	NA	NA	NA	2	3	12.9833333333333	9	2	6
1	1	evening	1	22	0	inconsistent	most_atypical	NA	-1	9.736468171468	0.78	3.51862078439444	NA	NA	NA	NA	NA	2	3	12.9833333333333	9	2	6
1	1	evening	1	23	0	inconsistent	prototypical	NA	-0.54	9.97806618944742	0.426666666666667	1.95126201678067	NA	5.72696698596701	NA	NA	NA	2	3	12.9833333333333	9	2	6
1	1	evening	1	24	0	inconsistent	prototypical	NA	-1	7.26649865391664	0.66	2.27691142330877	NA	NA	NA	NA	NA	2	3	12.9833333333333	9	2	6
1	1	evening	1	25	1	NA	NA	initial	1	7.65250573307276	0.933333333333333	2.11321541247889	1	20.517323853448	NA	NA	NA	2	3	12.9833333333333	9	2	6
1	1	evening	1	26	1	NA	NA	initial	0.42	6.7024652545806	0.766666666666667	1.96935124881566	1	3.51187643245794	NA	NA	NA	2	3	12.9833333333333	9	2	6
1	1	evening	1	27	1	NA	NA	initial	1	4.73501479998231	0.753333333333333	1.33040780271403	0	6.38032720331103	NA	NA	NA	2	3	12.9833333333333	9	2	6
1	1	evening	1	28	0	consistent	some_atypical	NA	-1	12.7873336784542	0.66	3.33845001878217	NA	NA	NA	NA	NA	2	3	12.9833333333333	9	2	6
1	1	evening	1	29	0	inconsistent	prototypical	NA	-1	4.05142022995278	-0.966666666666667	0.840037592686713	NA	NA	NA	NA	NA	2	3	12.9833333333333	9	2	6
1	1	evening	1	30	0	inconsistent	most_atypical	NA	0	0.0168397591914982	-0.98	3.11773103382438	NA	19.2933724934701	NA	NA	NA	2	3	12.9833333333333	9	2	6
1	1	evening	1	31	0	consistent	most_atypical	NA	-1	6.73557587061077	0.953333333333333	3.33440154138952	NA	NA	NA	NA	NA	2	3	12.9833333333333	9	2	6
1	1	evening	1	32	0	inconsistent	most_atypical	NA	-0.973333333333333	5.76133658876643	0.48	3.44823911041021	NA	NA	NA	NA	NA	2	3	12.9833333333333	9	2	6
1	1	evening	1	33	0	inconsistent	some_atypical	NA	0.653333333333333	6.36772924521938	1	4.06811891566031	NA	6.89425677037798	NA	NA	NA	2	3	12.9833333333333	9	2	6
1	1	evening	1	34	0	consistent	prototypical	NA	1	16.5050605472643	1	1.75078075286001	NA	2.88233433617279	NA	NA	NA	2	3	12.9833333333333	9	2	6
1	1	evening	1	35	1	NA	NA	initial	1	4.58505599410273	1	1.38383264909498	1	4.55803006817587	NA	NA	NA	2	3	12.9833333333333	9	2	6
1	1	evening	1	36	0	inconsistent	prototypical	NA	0.513333333333333	5.36658813268878	0.62	4.43405964318663	NA	7.19761389307678	NA	NA	NA	2	3	12.9833333333333	9	2	6
1	1	evening	1	37	1	NA	NA	bridge	0.82	7.56115763122216	0.52	1.135644542519	0	1.93491197866388	NA	NA	NA	2	3	12.9833333333333	9	2	6
1	1	evening	1	38	0	consistent	prototypical	NA	-0.553333333333333	8.26895504724234	-0.606666666666667	3.46581547916867	NA	14.9661916512996	NA	NA	NA	2	3	12.9833333333333	9	2	6
1	1	evening	1	39	0	consistent	most_atypical	NA	-0.58	8.30914435582235	0.68	1.28234889172018	NA	1.23736933618784	NA	NA	NA	2	3	12.9833333333333	9	2	6
1	1	evening	1	40	1	NA	NA	initial	1	4.25137152499519	-1	2.08408671687357	1	19.7387208500877	NA	NA	NA	2	3	12.9833333333333	9	2	6
1	1	evening	1	41	0	consistent	most_atypical	NA	-0.773333333333333	9.75928917969577	0.286666666666667	2.10651895706542	NA	18.8847263494972	NA	NA	NA	2	3	12.9833333333333	9	2	6
1	1	evening	1	42	0	consistent	some_atypical	NA	-1	9.00281362212263	0.706666666666667	2.40091668162495	NA	NA	NA	NA	NA	2	3	12.9833333333333	9	2	6
1	1	evening	1	43	0	consistent	prototypical	NA	-1	7.78564206976444	1	5.14016234083101	NA	NA	NA	NA	NA	2	3	12.9833333333333	9	2	6
1	1	evening	1	44	1	NA	NA	initial	1	3.00098765525036	1	1.38898367318325	1	3.72417251951993	NA	NA	NA	2	3	12.9833333333333	9	2	6
1	1	evening	1	45	0	consistent	prototypical	NA	-0.98	6.01165949972346	0.82	1.45657616807148	NA	NA	NA	NA	NA	2	3	12.9833333333333	9	2	6
1	1	evening	1	46	1	NA	NA	bridge	1	9.43629272794351	1	2.33420187002048	0	7.43359592044726	NA	NA	NA	2	3	12.9833333333333	9	2	6
1	1	evening	1	47	0	consistent	some_atypical	NA	1	3.93464139592834	1	1.150495801121	NA	5.78316452750005	NA	NA	NA	2	3	12.9833333333333	9	2	6
1	1	evening	1	48	0	inconsistent	some_atypical	NA	0.846666666666667	8.45283093000762	1	1.55062325508334	NA	1.90306066116318	NA	NA	NA	2	3	12.9833333333333	9	2	6
1	1	evening	1	49	0	inconsistent	most_atypical	NA	-1	3.80136012658477	-0.96	2.41723997262307	NA	NA	NA	NA	NA	2	3	12.9833333333333	9	2	6
1	1	evening	1	50	0	consistent	most_atypical	NA	-1	26.0244876083452	-0.733333333333333	2.68467055354267	NA	NA	NA	NA	NA	2	3	12.9833333333333	9	2	6
1	1	evening	1	51	1	NA	NA	initial	1	3.18450742634013	0.886666666666667	1.01886384212412	1	2.28818974620663	NA	NA	NA	2	3	12.9833333333333	9	2	6
1	1	evening	1	52	0	inconsistent	most_atypical	NA	0	0.0166764764580876	-0.78	2.17793910880573	NA	33.5298154444899	NA	NA	NA	2	3	12.9833333333333	9	2	6
1	1	evening	1	53	0	inconsistent	most_atypical	NA	0.64	9.03626448777504	-0.286666666666667	1.71172167151235	NA	4.51001967513002	NA	NA	NA	2	3	12.9833333333333	9	2	6
1	1	morning	2	1	0	consistent	prototypical	NA	0.76	9.57575479289517	0.72	4.61123565095477	NA	11.2759786921088	NA	NA	NA	2	3	12.9833333333333	9	2	6
1	1	morning	2	2	1	NA	NA	bridge	0.7	6.47857516654767	0.74	4.19676575833	0	12.3764656477142	NA	NA	NA	2	3	12.9833333333333	9	2	6
1	1	morning	2	3	0	inconsistent	some_atypical	NA	-1	10.7868298364338	0.58	2.96128353150561	NA	NA	NA	NA	NA	2	3	12.9833333333333	9	2	6
1	1	morning	2	4	0	inconsistent	most_atypical	NA	-0.986666666666667	4.10775150964037	0.313333333333333	3.15756858652458	NA	NA	NA	NA	NA	2	3	12.9833333333333	9	2	6
1	1	morning	2	5	1	NA	NA	initial	1	4.71832109265961	1	1.75078604184091	1	1.55249836412258	NA	NA	NA	2	3	12.9833333333333	9	2	6
1	1	morning	2	6	0	inconsistent	most_atypical	NA	-1	9.23635822953656	-0.56	7.18291596625932	NA	NA	NA	NA	NA	2	3	12.9833333333333	9	2	6
1	1	morning	2	7	1	NA	NA	initial	1	2.78441791818477	1	2.23427878576331	1	3.13382884091698	NA	NA	NA	2	3	12.9833333333333	9	2	6
1	1	morning	2	8	0	inconsistent	prototypical	NA	0.586666666666667	16.6923554153182	0.606666666666667	4.18704592948779	NA	3.33883443451487	NA	NA	NA	2	3	12.9833333333333	9	2	6
1	1	morning	2	9	0	consistent	most_atypical	NA	-1	7.71926191169769	-1	1.70779013773426	NA	NA	NA	NA	NA	2	3	12.9833333333333	9	2	6
1	1	morning	2	10	0	inconsistent	some_atypical	NA	-1	4.35167778306641	-0.00666666666666667	2.07244668575004	NA	NA	NA	NA	NA	2	3	12.9833333333333	9	2	6
1	1	morning	2	11	0	inconsistent	some_atypical	NA	1	3.53468344709836	1	2.26755828270689	NA	2.92604557587765	NA	NA	NA	2	3	12.9833333333333	9	2	6
1	1	morning	2	12	1	NA	NA	initial	1	4.73503035260364	1	2.50101611507125	0	4.0046971286647	NA	NA	NA	2	3	12.9833333333333	9	2	6
1	1	morning	2	13	0	inconsistent	most_atypical	NA	-1	3.44664796139114	-0.0266666666666667	2.89883273025043	NA	NA	NA	NA	NA	2	3	12.9833333333333	9	2	6
1	1	morning	2	14	0	inconsistent	most_atypical	NA	-1	7.95905573386699	0.413333333333333	2.58197664003819	NA	NA	NA	NA	NA	2	3	12.9833333333333	9	2	6
1	1	morning	2	15	1	NA	NA	initial	0.02	10.2309300915804	0.533333333333333	1.87351365271024	0	5.34588264767081	NA	NA	NA	2	3	12.9833333333333	9	2	6
1	1	morning	2	16	0	inconsistent	some_atypical	NA	1	4.95180971547961	1	1.78411063575186	NA	3.04654445592314	NA	NA	NA	2	3	12.9833333333333	9	2	6
1	1	morning	2	17	0	inconsistent	most_atypical	NA	-1	6.43543401849456	0.333333333333333	2.02359313238412	NA	NA	NA	NA	NA	2	3	12.9833333333333	9	2	6
1	1	morning	2	18	1	NA	NA	initial	1	3.96817654860206	1	2.13422351842746	1	2.61431345157325	NA	NA	NA	2	3	12.9833333333333	9	2	6
1	1	morning	2	19	0	consistent	most_atypical	NA	-0.0733333333333333	8.43065870017745	0.586666666666667	1.28855394595303	NA	2.38609652640298	NA	NA	NA	2	3	12.9833333333333	9	2	6
1	1	morning	2	20	0	inconsistent	most_atypical	NA	-1	5.93538721068762	-1	1.46728098206222	NA	NA	NA	NA	NA	2	3	12.9833333333333	9	2	6
1	1	morning	2	21	0	inconsistent	prototypical	NA	0.993333333333333	4.82102496013977	0.713333333333333	2.5911773853004	NA	11.7454039340373	NA	NA	NA	2	3	12.9833333333333	9	2	6
1	1	morning	2	22	1	NA	NA	initial	1	7.65255860751495	1	1.75077297934331	1	3.10659266938455	NA	NA	NA	2	3	12.9833333333333	9	2	6
1	1	morning	2	23	0	consistent	some_atypical	NA	1	2.51777389342897	0.986666666666667	1.24775256100111	NA	3.7599976726342	NA	NA	NA	2	3	12.9833333333333	9	2	6
1	1	morning	2	24	0	consistent	prototypical	NA	-1	5.73532177344896	-0.686666666666667	1.92722805356607	NA	NA	NA	NA	NA	2	3	12.9833333333333	9	2	6
1	1	morning	2	25	1	NA	NA	bridge	0.886666666666667	3.25857773562893	0.786666666666667	3.81395901925862	0	2.75819223280996	NA	NA	NA	2	3	12.9833333333333	9	2	6
1	1	morning	2	26	0	inconsistent	some_atypical	NA	-1	7.96929122484289	0.453333333333333	2.39537720219232	NA	NA	NA	NA	NA	2	3	12.9833333333333	9	2	6
1	1	morning	2	27	0	inconsistent	some_atypical	NA	-1	25.090968539007	-0.64	2.24808348040096	NA	NA	NA	NA	NA	2	3	12.9833333333333	9	2	6
1	1	morning	2	28	0	inconsistent	prototypical	NA	-0.98	5.4392657186836	0.293333333333333	3.53170050587505	NA	NA	NA	NA	NA	2	3	12.9833333333333	9	2	6
1	1	morning	2	29	1	NA	NA	initial	1	3.31787920300849	1	1.63407905236818	0	13.8230994278565	NA	NA	NA	2	3	12.9833333333333	9	2	6
1	1	morning	2	30	1	NA	NA	initial	0.64	7.4490126054734	0.733333333333333	3.11111824307591	0	5.05202080123127	NA	NA	NA	2	3	12.9833333333333	9	2	6
1	1	morning	2	31	0	inconsistent	some_atypical	NA	1	3.31789071043022	1	1.90080487402156	NA	2.43638696731068	NA	NA	NA	2	3	12.9833333333333	9	2	6
1	1	morning	2	32	0	inconsistent	prototypical	NA	-0.973333333333333	7.66146295587532	0.02	2.71980556542985	NA	NA	NA	NA	NA	2	3	12.9833333333333	9	2	6
1	1	morning	2	33	1	NA	NA	initial	1	3.38461578567512	0.9	1.1499300673604	1	8.18500069738366	NA	NA	NA	2	3	12.9833333333333	9	2	6
1	1	morning	2	34	0	inconsistent	prototypical	NA	0.973333333333333	3.55281062261201	0.766666666666667	3.43534289114177	NA	3.07228775718249	NA	NA	NA	2	3	12.9833333333333	9	2	6
1	1	morning	2	35	0	inconsistent	most_atypical	NA	-1	2.81781466747634	-0.0533333333333333	1.12784865195863	NA	NA	NA	NA	NA	2	3	12.9833333333333	9	2	6
1	1	morning	2	36	0	inconsistent	prototypical	NA	-0.4	6.58008722634986	-0.00666666666666667	2.84698752709664	NA	7.58590724272653	NA	NA	NA	2	3	12.9833333333333	9	2	6
1	1	morning	2	37	0	consistent	some_atypical	NA	1	4.07071620062925	1	2.31752868951298	NA	3.73743884987198	NA	NA	NA	2	3	12.9833333333333	9	2	6
1	1	morning	2	38	0	inconsistent	most_atypical	NA	-1	4.06816619168967	-0.853333333333333	2.68062238930725	NA	NA	NA	NA	NA	2	3	12.9833333333333	9	2	6
1	1	morning	2	39	1	NA	NA	initial	1	3.26793025596999	0.96	1.05325926141813	0	5.23339457134716	NA	NA	NA	2	3	12.9833333333333	9	2	6
1	1	morning	2	40	0	consistent	prototypical	NA	1	2.71782098105177	0.786666666666667	1.32195287244394	NA	1.62040622765198	NA	NA	NA	2	3	12.9833333333333	9	2	6
1	1	morning	2	41	1	NA	NA	initial	1	3.73477034457028	1	1.65075814398006	1	3.27894452749752	NA	NA	NA	2	3	12.9833333333333	9	2	6
1	1	morning	2	42	1	NA	NA	initial	0.98	3.35329568106681	0.953333333333333	1.19499235297553	1	1.90496282815002	NA	NA	NA	2	3	12.9833333333333	9	2	6
1	1	morning	2	43	0	inconsistent	prototypical	NA	0.966666666666667	11.5243845090736	0.906666666666667	1.19505922100507	NA	8.09878620249219	NA	NA	NA	2	3	12.9833333333333	9	2	6
1	1	morning	2	44	0	inconsistent	some_atypical	NA	1	2.56770542357117	1	1.96724972478114	NA	4.53161311079748	NA	NA	NA	2	3	12.9833333333333	9	2	6
1	1	morning	2	45	1	NA	NA	initial	1	2.61773585644551	1	1.20059154881164	0	5.89865171955898	NA	NA	NA	2	3	12.9833333333333	9	2	6
1	1	morning	2	46	0	consistent	most_atypical	NA	1	2.7511374882888	0.966666666666667	0.875888871029019	NA	3.15609406633303	NA	NA	NA	2	3	12.9833333333333	9	2	6
1	1	morning	2	47	0	inconsistent	prototypical	NA	0.673333333333333	3.92212523659691	0.4	1.54696199297905	NA	8.32346937968396	NA	NA	NA	2	3	12.9833333333333	9	2	6
1	1	morning	2	48	0	consistent	most_atypical	NA	-1	2.75113282329403	0.46	5.29470301605761	NA	NA	NA	NA	NA	2	3	12.9833333333333	9	2	6
1	1	morning	2	49	0	consistent	some_atypical	NA	1	3.43466923339292	0.9	1.47218443849124	NA	8.09526240685955	NA	NA	NA	2	3	12.9833333333333	9	2	6
1	1	morning	2	50	1	NA	NA	initial	0.533333333333333	11.1741238941904	0.46	2.91397385462187	0	6.74657397111878	NA	NA	NA	2	3	12.9833333333333	9	2	6
1	1	morning	2	51	0	consistent	some_atypical	NA	-1	2.43433800293133	-1	1.80077604297549	NA	NA	NA	NA	NA	2	3	12.9833333333333	9	2	6
1	1	morning	2	52	1	NA	NA	initial	0.926666666666667	4.82007014541887	0.72	1.20882814889774	1	5.52861710684374	NA	NA	NA	2	3	12.9833333333333	9	2	6
1	1	morning	2	53	0	consistent	prototypical	NA	-1	4.71839386993088	0.226666666666667	2.33136168634519	NA	NA	NA	NA	NA	2	3	12.9833333333333	9	2	6
2	1	morning	1	1	0	inconsistent	some_atypical	NA	-0.773333333333333	21.9409053572454	0.0133333333333333	16.7686514684465	NA	19.3831504101399	NA	NA	NA	2	2	1.95	7	2	3
2	1	morning	1	2	0	consistent	some_atypical	NA	-0.993333333333333	9.58988244575448	0.22	31.7705004506279	NA	NA	NA	NA	NA	2	2	1.95	7	2	3
2	1	morning	1	3	1	NA	NA	initial	-0.786666666666667	16.1640782475006	0.3	3.22633062163368	0	5.07188667380251	NA	NA	NA	2	2	1.95	7	2	3
2	1	morning	1	4	0	inconsistent	most_atypical	NA	-0.513333333333333	16.3848889817018	-0.00666666666666667	12.2161318303552	NA	3.63606998207979	NA	NA	NA	2	2	1.95	7	2	3
2	1	morning	1	5	1	NA	NA	initial	0.62	9.69420763291419	0.746666666666667	7.23355175880715	1	3.47058812552132	NA	NA	NA	2	2	1.95	7	2	3
2	1	morning	1	6	0	inconsistent	prototypical	NA	-0.266666666666667	14.358928903006	-0.04	2.47915377910249	NA	36.8026139533613	NA	NA	NA	2	2	1.95	7	2	3
2	1	morning	1	7	0	inconsistent	prototypical	NA	-0.513333333333333	6.80494936206378	0	2.58803408592939	NA	66.4080835187342	NA	NA	NA	2	2	1.95	7	2	3
2	1	morning	1	8	0	inconsistent	some_atypical	NA	-0.00666666666666667	11.7323538861237	0.5	2.43010304216295	NA	2.2748078473378	NA	NA	NA	2	2	1.95	7	2	3
2	1	morning	1	9	0	consistent	prototypical	NA	-1	16.2884016742464	-0.393333333333333	1.91665274882689	NA	NA	NA	NA	NA	2	2	1.95	7	2	3
2	1	morning	1	10	1	NA	NA	initial	0.8	20.2730820274446	0.8	1.56117984000593	0	10.4388808077201	NA	NA	NA	2	2	1.95	7	2	3
2	1	morning	1	11	0	inconsistent	most_atypical	NA	0.626666666666667	10.9317431778181	0.586666666666667	3.02646143431775	NA	2.14644371904433	NA	NA	NA	2	2	1.95	7	2	3
2	1	morning	1	12	0	consistent	prototypical	NA	-0.12	25.2810175651684	-0.346666666666667	2.97804267914034	NA	49.2844157107174	NA	NA	NA	2	2	1.95	7	2	3
2	1	morning	1	13	0	consistent	most_atypical	NA	0.333333333333333	9.0915082746651	0.0266666666666667	1.1653216839768	NA	2.92415566532873	NA	NA	NA	2	2	1.95	7	2	3
2	1	morning	1	14	0	inconsistent	most_atypical	NA	-1	4.46845332114026	0.02	4.05867881607264	NA	NA	NA	NA	NA	2	2	1.95	7	2	3
2	1	morning	1	15	0	inconsistent	some_atypical	NA	0.733333333333333	8.76856904965825	0.52	1.53239170555025	NA	2.589909193106	NA	NA	NA	2	2	1.95	7	2	3
2	1	morning	1	16	0	consistent	some_atypical	NA	0.666666666666667	3.38258063141257	0.413333333333333	1.03724431083538	NA	2.53272106987424	NA	NA	NA	2	2	1.95	7	2	3
2	1	morning	1	17	0	inconsistent	most_atypical	NA	0.0266666666666667	11.4126899561379	0.00666666666666667	0.996690804604441	NA	4.02392355515622	NA	NA	NA	2	2	1.95	7	2	3
2	1	morning	1	18	1	NA	NA	initial	-0.74	8.05482534505427	-0.506666666666667	3.70460360730067	0	56.9439153568819	NA	NA	NA	2	2	1.95	7	2	3
2	1	morning	1	19	0	inconsistent	prototypical	NA	-1	11.7203695599455	-0.586666666666667	2.05816502007656	NA	NA	NA	NA	NA	2	2	1.95	7	2	3
2	1	morning	1	20	0	inconsistent	some_atypical	NA	0.593333333333333	7.99282147176564	-0.0333333333333333	1.42973075783812	NA	2.14970221905969	NA	NA	NA	2	2	1.95	7	2	3
2	1	morning	1	21	0	inconsistent	prototypical	NA	0.62	2.83781583141536	0.486666666666667	3.83303615893237	NA	22.8337857041042	NA	NA	NA	2	2	1.95	7	2	3
2	1	morning	1	22	0	consistent	some_atypical	NA	-0.98	4.77576872706413	0.0266666666666667	3.07820928981528	NA	NA	NA	NA	NA	2	2	1.95	7	2	3
2	1	morning	1	23	0	consistent	some_atypical	NA	0.473333333333333	12.699698284734	0.26	1.48076576786116	NA	1.61923413909972	NA	NA	NA	2	2	1.95	7	2	3
2	1	morning	1	24	0	inconsistent	most_atypical	NA	0.433333333333333	7.37479966785759	0.353333333333333	2.284111849498	NA	3.54850910464302	NA	NA	NA	2	2	1.95	7	2	3
2	1	morning	1	25	0	inconsistent	most_atypical	NA	-1	5.5686143336352	0	2.52004598034546	NA	NA	NA	NA	NA	2	2	1.95	7	2	3
2	1	morning	1	26	0	inconsistent	prototypical	NA	-0.853333333333333	9.54778910591267	-0.366666666666667	1.13691049907357	NA	8.94615683890879	NA	NA	NA	2	2	1.95	7	2	3
2	1	morning	1	27	0	inconsistent	some_atypical	NA	0.633333333333333	6.23626847146079	0.48	1.6583666196093	NA	2.28768260823563	NA	NA	NA	2	2	1.95	7	2	3
2	1	morning	1	28	0	inconsistent	some_atypical	NA	0.78	6.44100286043249	0.566666666666667	1.01835421635769	NA	2.21231288183481	NA	NA	NA	2	2	1.95	7	2	3
2	1	morning	1	29	1	NA	NA	initial	1	4.05117216729559	0.9	3.62686208332889	1	9.59043387463316	NA	NA	NA	2	2	1.95	7	2	3
2	1	morning	1	30	0	inconsistent	prototypical	NA	-0.686666666666667	10.7541553883348	0.06	3.28944668313488	NA	4.68757026991807	NA	NA	NA	2	2	1.95	7	2	3
2	1	morning	1	31	0	inconsistent	some_atypical	NA	0.78	6.88564085960388	0.586666666666667	0.946778557263315	NA	2.44679581839591	NA	NA	NA	2	2	1.95	7	2	3
2	1	morning	1	32	1	NA	NA	initial	-0.586666666666667	7.3989409331698	0.133333333333333	1.35097066126764	0	3.46798057900742	NA	NA	NA	2	2	1.95	7	2	3
2	1	morning	1	33	1	NA	NA	initial	0.486666666666667	9.71425376855768	0.42	1.16427449788898	1	7.8578859155532	NA	NA	NA	2	2	1.95	7	2	3
2	1	morning	1	34	1	NA	NA	initial	0.4	8.73565157409757	0.306666666666667	0.824407991487533	1	1.91034132917412	NA	NA	NA	2	2	1.95	7	2	3
2	1	morning	1	35	0	inconsistent	most_atypical	NA	0.32	13.0705654837657	0.173333333333333	1.42961723729968	NA	3.02461369661614	NA	NA	NA	2	2	1.95	7	2	3
2	1	morning	1	36	0	consistent	most_atypical	NA	0.44	5.11711846198887	0.18	1.38288573664613	NA	4.10946159320883	NA	NA	NA	2	2	1.95	7	2	3
2	1	morning	1	37	0	inconsistent	some_atypical	NA	-0.62	31.9197591627017	-0.506666666666667	1.64867882546969	NA	20.4166709431447	NA	NA	NA	2	2	1.95	7	2	3
2	1	morning	1	38	0	inconsistent	prototypical	NA	-0.746666666666667	6.53529564896598	0.0266666666666667	1.8296697367914	NA	9.32646675268188	NA	NA	NA	2	2	1.95	7	2	3
2	1	morning	1	39	1	NA	NA	initial	-1	7.23569962591864	-0.0266666666666667	3.2339710064698	0	NA	NA	NA	NA	2	2	1.95	7	2	3
2	1	morning	1	40	1	NA	NA	initial	0.913333333333333	6.76964578242041	0.766666666666667	1.39165572682396	1	5.92741696466692	NA	NA	NA	2	2	1.95	7	2	3
2	1	morning	1	41	1	NA	NA	initial	1	4.56976695358753	0.946666666666667	3.35328336572275	1	3.32033945363946	NA	NA	NA	2	2	1.95	7	2	3
2	1	morning	1	42	0	consistent	most_atypical	NA	0.766666666666667	5.45142402709462	0.733333333333333	1.74800351960585	NA	3.60632703243755	NA	NA	NA	2	2	1.95	7	2	3
2	1	morning	1	43	1	NA	NA	initial	-0.7	5.21594553254545	-0.0533333333333333	3.08227082947269	0	6.38093691901304	NA	NA	NA	2	2	1.95	7	2	3
2	1	morning	1	44	1	NA	NA	initial	-0.853333333333333	8.02390147303231	-0.02	1.36750917416066	1	2.29133236478083	NA	NA	NA	2	2	1.95	7	2	3
2	1	morning	1	45	0	consistent	prototypical	NA	-0.78	31.7515497079585	-0.3	2.22012712410651	NA	44.9185869486537	NA	NA	NA	2	2	1.95	7	2	3
2	1	morning	1	46	0	inconsistent	most_atypical	NA	-0.76	6.34796066163108	-0.06	2.01558369840495	NA	1.45935427770019	NA	NA	NA	2	2	1.95	7	2	3
2	1	morning	1	47	0	inconsistent	prototypical	NA	-0.72	9.9433362474665	-0.08	1.34391094045714	NA	5.66958584985696	NA	NA	NA	2	2	1.95	7	2	3
2	1	morning	1	48	0	consistent	prototypical	NA	-0.88	10.4038552748971	0.00666666666666667	2.91489738225937	NA	12.3832477575634	NA	NA	NA	2	2	1.95	7	2	3
2	1	morning	1	49	1	NA	NA	initial	0.633333333333333	4.80000889510848	0.4	1.92849556310102	1	4.07768367510289	NA	NA	NA	2	2	1.95	7	2	3
2	1	morning	1	50	1	NA	NA	bridge	0.853333333333333	15.0047622558195	0.793333333333333	1.02741531608626	1	9.59082917426713	NA	NA	NA	2	2	1.95	7	2	3
2	1	morning	1	51	1	NA	NA	initial	0.74	8.59609465184622	0.64	1.12505835411139	1	10.5927328949329	NA	NA	NA	2	2	1.95	7	2	3
2	1	morning	1	52	0	consistent	most_atypical	NA	0.773333333333333	12.2576780954842	0.78	1.23154260450974	NA	3.41861727251671	NA	NA	NA	2	2	1.95	7	2	3
2	1	morning	1	53	1	NA	NA	bridge	0.5	6.93633593060076	0.46	1.59722892218269	1	3.00747119309381	NA	NA	NA	2	2	1.95	7	2	3
2	1	evening	2	1	1	NA	NA	initial	-0.98	26.1824929891154	0.0933333333333333	3.27069362346083	0	NA	NA	NA	NA	2	2	1.95	7	2	3
2	1	evening	2	2	0	consistent	prototypical	NA	-0.633333333333333	13.4358691305388	0.0266666666666667	2.10312423692085	NA	2.11007479159161	NA	NA	NA	2	2	1.95	7	2	3
2	1	evening	2	3	0	inconsistent	some_atypical	NA	-0.66	7.44360126485117	-0.02	3.53831921028905	NA	6.81470670108683	NA	NA	NA	2	2	1.95	7	2	3
2	1	evening	2	4	0	inconsistent	prototypical	NA	-0.773333333333333	5.21394403092563	-0.0466666666666667	1.33421618118882	NA	11.2107981182635	NA	NA	NA	2	2	1.95	7	2	3
2	1	evening	2	5	0	inconsistent	some_atypical	NA	0.18	11.1621308624744	0.26	2.09355836035684	NA	6.57543351734057	NA	NA	NA	2	2	1.95	7	2	3
2	1	evening	2	6	0	inconsistent	prototypical	NA	0.713333333333333	10.2592588600237	0.526666666666667	6.87545096524991	NA	3.97285701008514	NA	NA	NA	2	2	1.95	7	2	3
2	1	evening	2	7	0	inconsistent	most_atypical	NA	-0.746666666666667	9.16054935310967	-0.0533333333333333	1.08675647084601	NA	5.31830094126053	NA	NA	NA	2	2	1.95	7	2	3
2	1	evening	2	8	1	NA	NA	bridge	0.82	9.83695886353962	0.84	1.41548118949868	1	10.0870845911559	NA	NA	NA	2	2	1.95	7	2	3
2	1	evening	2	9	1	NA	NA	initial	0.446666666666667	8.2080369303003	0.52	1.31295366724953	0	2.03627755492926	NA	NA	NA	2	2	1.95	7	2	3
2	1	evening	2	10	0	consistent	most_atypical	NA	0.993333333333333	10.3575957715511	1	1.5673723295331	NA	1.59517952403985	NA	NA	NA	2	2	1.95	7	2	3
2	1	evening	2	11	0	inconsistent	prototypical	NA	0.506666666666667	6.924717545975	0.346666666666667	3.18249858729541	NA	2.50861513754353	NA	NA	NA	2	2	1.95	7	2	3
2	1	evening	2	12	1	NA	NA	initial	1	4.48493915004656	0.96	1.01965786702931	1	2.91445219772868	NA	NA	NA	2	2	1.95	7	2	3
2	1	evening	2	13	0	inconsistent	some_atypical	NA	0.466666666666667	3.9566914034076	0.473333333333333	1.2194281516131	NA	1.97201851452701	NA	NA	NA	2	2	1.95	7	2	3
2	1	evening	2	14	0	inconsistent	some_atypical	NA	1	5.31621310021728	1	0.700465124100447	NA	2.09327222686261	NA	NA	NA	2	2	1.95	7	2	3
2	1	evening	2	15	1	NA	NA	initial	0.413333333333333	6.11684900056571	0.226666666666667	1.59378773346543	1	1.8456364821177	NA	NA	NA	2	2	1.95	7	2	3
2	1	evening	2	16	0	consistent	some_atypical	NA	0.446666666666667	3.05109522398561	0.346666666666667	0.845975488191471	NA	4.9507420049049	NA	NA	NA	2	2	1.95	7	2	3
2	1	evening	2	17	1	NA	NA	initial	0.366666666666667	6.63023024890572	0.546666666666667	1.26729361154139	0	2.7221938490402	NA	NA	NA	2	2	1.95	7	2	3
2	1	evening	2	18	0	inconsistent	prototypical	NA	-0.706666666666667	7.21075955219567	-0.0333333333333333	1.12284474051557	NA	7.62309930589981	NA	NA	NA	2	2	1.95	7	2	3
2	1	evening	2	19	1	NA	NA	initial	0.826666666666667	5.36769814835861	0.846666666666667	1.77789967646822	0	2.26269930391572	NA	NA	NA	2	2	1.95	7	2	3
2	1	evening	2	20	0	consistent	most_atypical	NA	-0.313333333333333	8.2285399469547	-0.44	2.82622730429284	NA	10.239903176669	NA	NA	NA	2	2	1.95	7	2	3
2	1	evening	2	21	0	consistent	most_atypical	NA	0.54	17.8902549496852	0.56	1.82071736943908	NA	9.18415411817841	NA	NA	NA	2	2	1.95	7	2	3
2	1	evening	2	22	0	consistent	some_atypical	NA	-0.593333333333333	10.0692765165586	0.0266666666666667	0.976941564818844	NA	10.8466668736655	NA	NA	NA	2	2	1.95	7	2	3
2	1	evening	2	23	1	NA	NA	initial	-0.433333333333333	4.41176269878633	-0.02	1.12337781954557	1	5.2649569590576	NA	NA	NA	2	2	1.95	7	2	3
2	1	evening	2	24	1	NA	NA	initial	1	3.61804469651543	1	0.928531518206	1	1.86912710499018	NA	NA	NA	2	2	1.95	7	2	3
2	1	evening	2	25	0	consistent	most_atypical	NA	0.446666666666667	5.67743604700081	0.54	2.79561413591728	NA	6.42348483973183	NA	NA	NA	2	2	1.95	7	2	3
2	1	evening	2	26	0	inconsistent	most_atypical	NA	0.406666666666667	8.95721390796825	0.486666666666667	1.60069630132057	NA	16.4989721295424	NA	NA	NA	2	2	1.95	7	2	3
2	1	evening	2	27	1	NA	NA	initial	0.886666666666667	7.46601391094737	0.9	0.904207376297563	1	2.85242655337788	NA	NA	NA	2	2	1.95	7	2	3
2	1	evening	2	28	0	consistent	prototypical	NA	-0.413333333333333	6.02176747913472	-0.02	1.1834761062637	NA	3.6098936253693	NA	NA	NA	2	2	1.95	7	2	3
2	1	evening	2	29	0	inconsistent	most_atypical	NA	0.00666666666666667	5.25762167922221	0.06	0.713319047121331	NA	6.80457850988023	NA	NA	NA	2	2	1.95	7	2	3
2	1	evening	2	30	0	inconsistent	some_atypical	NA	0.7	7.67146207834594	0.0333333333333333	1.47499383590184	NA	2.49718970479444	NA	NA	NA	2	2	1.95	7	2	3
2	1	evening	2	31	1	NA	NA	initial	-0.48	3.47384121571667	-0.206666666666667	1.80240513989702	0	4.98854209901765	NA	NA	NA	2	2	1.95	7	2	3
2	1	evening	2	32	0	consistent	prototypical	NA	-0.526666666666667	17.6674045817927	-0.0133333333333333	1.3437487790361	NA	12.3466947095003	NA	NA	NA	2	2	1.95	7	2	3
2	1	evening	2	33	0	inconsistent	most_atypical	NA	-0.413333333333333	4.55583648639731	0.0333333333333333	0.918254351243377	NA	2.46702097612433	NA	NA	NA	2	2	1.95	7	2	3
2	1	evening	2	34	0	inconsistent	most_atypical	NA	-1	2.33430979656987	-0.5	2.3963718295563	NA	NA	NA	NA	NA	2	2	1.95	7	2	3
2	1	evening	2	35	1	NA	NA	initial	0.52	6.04690896742977	0.353333333333333	1.96749138599262	1	2.88163860072382	NA	NA	NA	2	2	1.95	7	2	3
2	1	evening	2	36	1	NA	NA	initial	-0.406666666666667	5.64671837771311	-0.02	1.14293472934514	1	4.62630306743085	NA	NA	NA	2	2	1.95	7	2	3
2	1	evening	2	37	0	inconsistent	most_atypical	NA	-0.733333333333333	3.21103106811643	-0.693333333333333	1.79904804821126	NA	9.32797287357971	NA	NA	NA	2	2	1.95	7	2	3
2	1	evening	2	38	0	consistent	some_atypical	NA	-0.72	4.38449107133783	0	1.04779287101701	NA	4.11036621197127	NA	NA	NA	2	2	1.95	7	2	3
2	1	evening	2	39	0	inconsistent	some_atypical	NA	0.58	5.80868732417002	0.526666666666667	1.34881520713679	NA	2.37355486443266	NA	NA	NA	2	2	1.95	7	2	3
2	1	evening	2	40	0	inconsistent	most_atypical	NA	0.76	4.77695636916906	0.433333333333333	1.3511773631908	NA	0.775407827459276	NA	NA	NA	2	2	1.95	7	2	3
2	1	evening	2	41	0	inconsistent	prototypical	NA	-0.7	13.8511156267487	0.02	1.56796387932263	NA	16.1639975721482	NA	NA	NA	2	2	1.95	7	2	3
2	1	evening	2	42	0	inconsistent	some_atypical	NA	-0.793333333333333	9.66656764131039	-0.02	1.20076167653315	NA	13.3640760721173	NA	NA	NA	2	2	1.95	7	2	3
2	1	evening	2	43	0	inconsistent	most_atypical	NA	0.74	3.6902234130539	0.346666666666667	1.84228654392064	NA	2.79644734389149	NA	NA	NA	2	2	1.95	7	2	3
2	1	evening	2	44	1	NA	NA	initial	0.706666666666667	6.84219261747785	0.493333333333333	1.35448655858636	0	3.02136253821664	NA	NA	NA	2	2	1.95	7	2	3
2	1	evening	2	45	0	inconsistent	prototypical	NA	-0.806666666666667	5.34269070718437	-0.546666666666667	1.70010963454843	NA	9.1580998019781	NA	NA	NA	2	2	1.95	7	2	3
2	1	evening	2	46	0	consistent	prototypical	NA	-0.893333333333333	9.08199359290302	-0.6	1.48668736335821	NA	8.02704104292206	NA	NA	NA	2	2	1.95	7	2	3
2	1	evening	2	47	0	inconsistent	prototypical	NA	-0.713333333333333	7.31676950538531	-0.533333333333333	1.00291719427332	NA	5.58102867007256	NA	NA	NA	2	2	1.95	7	2	3
2	1	evening	2	48	1	NA	NA	bridge	-0.873333333333333	4.60437093884684	-0.493333333333333	1.38038039114326	0	18.953285793541	NA	NA	NA	2	2	1.95	7	2	3
2	1	evening	2	49	0	inconsistent	some_atypical	NA	0.52	4.70385642745532	-0.04	1.19450779468752	NA	1.52904941979796	NA	NA	NA	2	2	1.95	7	2	3
2	1	evening	2	50	1	NA	NA	initial	-0.813333333333333	18.1091010046657	-0.266666666666667	1.24769782507792	0	8.57019758620299	NA	NA	NA	2	2	1.95	7	2	3
2	1	evening	2	51	1	NA	NA	initial	-1	25.1910281630699	-0.62	2.86385416332632	0	NA	NA	NA	NA	2	2	1.95	7	2	3
2	1	evening	2	52	0	consistent	some_atypical	NA	-1	15.0880014621653	0.0333333333333333	5.68606576952152	NA	NA	NA	NA	NA	2	2	1.95	7	2	3
2	1	evening	2	53	0	inconsistent	prototypical	NA	-0.62	6.88295419281349	0.0666666666666667	1.65059299767017	NA	9.5486585800536	NA	NA	NA	2	2	1.95	7	2	3
3	1	evening	1	1	0	inconsistent	prototypical	NA	-0.98	12.2131841158844	-1	19.2558014694368	NA	NA	NA	NA	NA	2	3	11.9833333333333	8	2	5
3	1	evening	1	2	0	inconsistent	some_atypical	NA	-1	3.70148693904048	-0.98	27.6268619394396	NA	NA	NA	NA	NA	2	3	11.9833333333333	8	2	5
3	1	evening	1	3	0	inconsistent	most_atypical	NA	-1	6.0854126085178	-0.0333333333333333	3.19630462577334	NA	NA	NA	NA	NA	2	3	11.9833333333333	8	2	5
3	1	evening	1	4	0	consistent	some_atypical	NA	-0.946666666666667	11.7478352470789	0.38	3.85049901047023	NA	NA	NA	NA	NA	2	3	11.9833333333333	8	2	5
3	1	evening	1	5	0	inconsistent	some_atypical	NA	-1	5.65203313075472	0.453333333333333	4.30799129029037	NA	NA	NA	NA	NA	2	3	11.9833333333333	8	2	5
3	1	evening	1	6	0	inconsistent	some_atypical	NA	-1	3.86815355386352	0.873333333333333	7.04321201721905	NA	NA	NA	NA	NA	2	3	11.9833333333333	8	2	5
3	1	evening	1	7	1	NA	NA	initial	0.48	5.93759795080405	1	8.68616999604274	1	6.1531604101765	NA	NA	NA	2	3	11.9833333333333	8	2	5
3	1	evening	1	8	1	NA	NA	initial	0.733333333333333	10.2116368085844	1	1.38399813638534	1	1.80721919174539	NA	NA	NA	2	3	11.9833333333333	8	2	5
3	1	evening	1	9	0	inconsistent	prototypical	NA	0.48	6.8387121054111	1	3.70132769853808	NA	4.45785554713802	NA	NA	NA	2	3	11.9833333333333	8	2	5
3	1	evening	1	10	1	NA	NA	initial	1	7.80265315779252	1	4.60165684734238	1	1.37424248032039	NA	NA	NA	2	3	11.9833333333333	8	2	5
3	1	evening	1	11	0	consistent	most_atypical	NA	-0.18	7.8294385249028	0.533333333333333	1.72222116822377	NA	24.3687023425591	NA	NA	NA	2	3	11.9833333333333	8	2	5
3	1	evening	1	12	0	consistent	some_atypical	NA	-0.873333333333333	12.2059996336466	-0.0133333333333333	3.50010403501801	NA	47.5282544538495	NA	NA	NA	2	3	11.9833333333333	8	2	5
3	1	evening	1	13	0	inconsistent	some_atypical	NA	-0.753333333333333	9.14410143124405	0.393333333333333	5.16203340131324	NA	1.86256987374509	NA	NA	NA	2	3	11.9833333333333	8	2	5
3	1	evening	1	14	0	inconsistent	some_atypical	NA	1	3.05121602804866	0.98	1.86566168925492	NA	3.29536246339558	NA	NA	NA	2	3	11.9833333333333	8	2	5
3	1	evening	1	15	0	consistent	some_atypical	NA	-0.84	4.69571198371705	-0.293333333333333	4.38422673352761	NA	5.96155586646637	NA	NA	NA	2	3	11.9833333333333	8	2	5
3	1	evening	1	16	1	NA	NA	initial	0.58	9.73747155367164	1	1.61749318795046	1	8.58366796124028	NA	NA	NA	2	3	11.9833333333333	8	2	5
3	1	evening	1	17	0	inconsistent	some_atypical	NA	-0.506666666666667	6.70111216412624	-0.326666666666667	3.35239139065379	NA	6.24565455457196	NA	NA	NA	2	3	11.9833333333333	8	2	5
3	1	evening	1	18	1	NA	NA	initial	1	3.00120332301594	1	1.55069647490745	1	4.65686228469713	NA	NA	NA	2	3	11.9833333333333	8	2	5
3	1	evening	1	19	0	consistent	most_atypical	NA	0.493333333333333	11.9507219160441	0.813333333333333	1.82223444862757	NA	4.87583721772535	NA	NA	NA	2	3	11.9833333333333	8	2	5
3	1	evening	1	20	1	NA	NA	bridge	1	6.41874490515329	1	5.13521693245275	1	1.52287635568064	NA	NA	NA	2	3	11.9833333333333	8	2	5
3	1	evening	1	21	0	consistent	prototypical	NA	0.74	3.69479199679336	0.713333333333333	2.50611007557018	NA	36.4478317947942	NA	NA	NA	2	3	11.9833333333333	8	2	5
3	1	evening	1	22	0	inconsistent	some_atypical	NA	1	4.95182913501048	1	1.1673088640091	NA	1.60569726332324	NA	NA	NA	2	3	11.9833333333333	8	2	5
3	1	evening	1	23	0	inconsistent	prototypical	NA	-0.773333333333333	7.2781026000157	-0.413333333333333	3.42771306732902	NA	6.42375382670434	NA	NA	NA	2	3	11.9833333333333	8	2	5
3	1	evening	1	24	1	NA	NA	initial	0.986666666666667	6.10721020330675	1	1.38406189478701	1	3.86786119826138	NA	NA	NA	2	3	11.9833333333333	8	2	5
3	1	evening	1	25	0	consistent	most_atypical	NA	-0.633333333333333	8.97613352315966	0.493333333333333	3.82746854616562	NA	1.80540783132892	NA	NA	NA	2	3	11.9833333333333	8	2	5
3	1	evening	1	26	1	NA	NA	initial	0.82	6.74748970771907	0.926666666666667	3.36238684051204	1	1.16275713680079	NA	NA	NA	2	3	11.9833333333333	8	2	5
3	1	evening	1	27	0	consistent	prototypical	NA	-0.326666666666667	11.3164612039691	-0.5	2.04397929500556	NA	9.86691975122085	NA	NA	NA	2	3	11.9833333333333	8	2	5
3	1	evening	1	28	1	NA	NA	bridge	0.633333333333333	7.25982415745966	0.82	3.46982501901221	0	5.54221971886	NA	NA	NA	2	3	11.9833333333333	8	2	5
3	1	evening	1	29	0	inconsistent	some_atypical	NA	0.533333333333333	5.09859286784194	0.826666666666667	1.27377418265678	NA	1.82833223906346	NA	NA	NA	2	3	11.9833333333333	8	2	5
3	1	evening	1	30	0	inconsistent	most_atypical	NA	-0.406666666666667	2.6885819293675	0.48	3.69764370750636	NA	2.60374656750355	NA	NA	NA	2	3	11.9833333333333	8	2	5
3	1	evening	1	31	0	inconsistent	most_atypical	NA	-1	6.56892670987872	-0.606666666666667	10.4606854867307	NA	NA	NA	NA	NA	2	3	11.9833333333333	8	2	5
3	1	evening	1	32	0	inconsistent	most_atypical	NA	-1	3.95142574649071	-0.42	3.58481281308923	NA	NA	NA	NA	NA	2	3	11.9833333333333	8	2	5
3	1	evening	1	33	1	NA	NA	initial	-1	4.851744631771	-0.206666666666667	6.23009253054624	0	NA	NA	NA	NA	2	3	11.9833333333333	8	2	5
3	1	evening	1	34	1	NA	NA	initial	-0.7	5.34952132997569	0.32	1.72024092584616	0	11.4050440042047	NA	NA	NA	2	3	11.9833333333333	8	2	5
3	1	evening	1	35	0	inconsistent	prototypical	NA	-0.313333333333333	6.13230177439982	0.38	3.60265365539817	NA	14.0835241160239	NA	NA	NA	2	3	11.9833333333333	8	2	5
3	1	evening	1	36	1	NA	NA	initial	0.446666666666667	7.63534615986282	0.393333333333333	2.07257664459758	0	1.1103580018389	NA	NA	NA	2	3	11.9833333333333	8	2	5
3	1	evening	1	37	0	inconsistent	prototypical	NA	-0.64	6.3986258666846	0.32	1.61209891695762	NA	8.30774652026594	NA	NA	NA	2	3	11.9833333333333	8	2	5
3	1	evening	1	38	0	consistent	most_atypical	NA	-1	7.4192036545719	-1	3.81790105503751	NA	NA	NA	NA	NA	2	3	11.9833333333333	8	2	5
3	1	evening	1	39	0	consistent	prototypical	NA	-0.953333333333333	9.76786751189502	-0.326666666666667	4.7905011192197	NA	NA	NA	NA	NA	2	3	11.9833333333333	8	2	5
3	1	evening	1	40	0	consistent	some_atypical	NA	0.12	5.04696754203178	0.84	1.49883384344866	NA	2.14685237262165	NA	NA	NA	2	3	11.9833333333333	8	2	5
3	1	evening	1	41	0	inconsistent	most_atypical	NA	-1	2.7510813268018	0.426666666666667	5.52779819257557	NA	NA	NA	NA	NA	2	3	11.9833333333333	8	2	5
3	1	evening	1	42	0	inconsistent	prototypical	NA	0.286666666666667	4.19486368610524	0.806666666666667	1.70547790336423	NA	10.864701270184	NA	NA	NA	2	3	11.9833333333333	8	2	5
3	1	evening	1	43	1	NA	NA	initial	-0.653333333333333	5.1828040194232	0.52	2.30755959928501	1	7.53234618756687	NA	NA	NA	2	3	11.9833333333333	8	2	5
3	1	evening	1	44	1	NA	NA	initial	0.5	3.38461363810347	0.513333333333333	1.53058179066284	1	1.07886477711145	NA	NA	NA	2	3	11.9833333333333	8	2	5
3	1	evening	1	45	1	NA	NA	initial	-0.566666666666667	5.51129627652699	0.433333333333333	2.79027252201922	0	4.38425596908201	NA	NA	NA	2	3	11.9833333333333	8	2	5
3	1	evening	1	46	0	inconsistent	prototypical	NA	-1	3.55131819698727	-0.246666666666667	1.89533391204895	NA	NA	NA	NA	NA	2	3	11.9833333333333	8	2	5
3	1	evening	1	47	0	inconsistent	most_atypical	NA	0.426666666666667	4.02874881465686	0.506666666666667	2.38751977676293	NA	1.49747936637141	NA	NA	NA	2	3	11.9833333333333	8	2	5
3	1	evening	1	48	0	inconsistent	prototypical	NA	-0.98	2.38882449117955	-0.313333333333333	1.33997436601203	NA	NA	NA	NA	NA	2	3	11.9833333333333	8	2	5
3	1	evening	1	49	0	inconsistent	most_atypical	NA	-1	3.1012592127081	-0.46	1.13040923868539	NA	NA	NA	NA	NA	2	3	11.9833333333333	8	2	5
3	1	evening	1	50	1	NA	NA	initial	0.446666666666667	3.2001400818699	0.486666666666667	1.7057074335753	0	2.45380175748141	NA	NA	NA	2	3	11.9833333333333	8	2	5
3	1	evening	1	51	0	consistent	prototypical	NA	-0.986666666666667	5.11827959329821	0.693333333333333	2.34341731917812	NA	NA	NA	NA	NA	2	3	11.9833333333333	8	2	5
3	1	evening	1	52	1	NA	NA	initial	0.386666666666667	4.16321992943995	-0.633333333333333	3.35391692683334	0	3.94654651888413	NA	NA	NA	2	3	11.9833333333333	8	2	5
3	1	evening	1	53	0	inconsistent	most_atypical	NA	-1	3.48465708718868	-1	2.88436715753051	NA	NA	NA	NA	NA	2	3	11.9833333333333	8	2	5
3	1	morning	2	1	1	NA	NA	initial	-0.00666666666666667	4.47672479273751	1	2.33458960813005	1	8.13609293766785	NA	NA	NA	2	3	11.9833333333333	8	2	5
3	1	morning	2	2	1	NA	NA	bridge	1	7.07757517427672	1	1.16723222553264	1	1.53549292462412	NA	NA	NA	2	3	11.9833333333333	8	2	5
3	1	morning	2	3	0	inconsistent	most_atypical	NA	0.373333333333333	4.87449598591775	0.493333333333333	2.96924842149019	NA	3.43693395762239	NA	NA	NA	2	3	11.9833333333333	8	2	5
3	1	morning	2	4	0	consistent	some_atypical	NA	0.48	6.61084228183609	0.486666666666667	1.18786941759754	NA	5.01537932897918	NA	NA	NA	2	3	11.9833333333333	8	2	5
3	1	morning	2	5	0	inconsistent	some_atypical	NA	0.826666666666667	3.58936254587024	0.673333333333333	1.53327973082196	NA	17.9706996246241	NA	NA	NA	2	3	11.9833333333333	8	2	5
3	1	morning	2	6	0	inconsistent	most_atypical	NA	0.76	5.25601438747253	0.733333333333333	3.01263211970218	NA	3.49900197505485	NA	NA	NA	2	3	11.9833333333333	8	2	5
3	1	morning	2	7	0	inconsistent	some_atypical	NA	-0.726666666666667	6.49286250839941	0.38	2.30459486122709	NA	5.06215528468601	NA	NA	NA	2	3	11.9833333333333	8	2	5
3	1	morning	2	8	0	consistent	most_atypical	NA	0.646666666666667	8.1970272999024	0.653333333333333	1.90468294115271	NA	5.95373211684637	NA	NA	NA	2	3	11.9833333333333	8	2	5
3	1	morning	2	9	1	NA	NA	initial	-0.953333333333333	6.34987482742872	0.5	3.75728566746693	0	NA	NA	NA	NA	2	3	11.9833333333333	8	2	5
3	1	morning	2	10	1	NA	NA	initial	-0.966666666666667	5.36005066684447	-0.486666666666667	2.31099527073093	0	NA	NA	NA	NA	2	3	11.9833333333333	8	2	5
3	1	morning	2	11	0	inconsistent	some_atypical	NA	-0.346666666666667	7.66534948686603	-0.373333333333333	1.95963676611427	NA	2.45970254600979	NA	NA	NA	2	3	11.9833333333333	8	2	5
3	1	morning	2	12	0	consistent	prototypical	NA	-1	6.31883444287814	-0.4	1.8748928430723	NA	NA	NA	NA	NA	2	3	11.9833333333333	8	2	5
3	1	morning	2	13	1	NA	NA	initial	-0.606666666666667	3.44962685392238	0.126666666666667	3.52386121673044	1	8.53305611002725	NA	NA	NA	2	3	11.9833333333333	8	2	5
3	1	morning	2	14	0	inconsistent	prototypical	NA	-1	3.63478931190912	-0.54	2.54795877891593	NA	NA	NA	NA	NA	2	3	11.9833333333333	8	2	5
3	1	morning	2	15	0	inconsistent	prototypical	NA	-0.58	7.67121245979797	0.22	1.91013226215728	NA	8.5767791273538	NA	NA	NA	2	3	11.9833333333333	8	2	5
3	1	morning	2	16	0	inconsistent	some_atypical	NA	0.373333333333333	14.6832621740177	0.46	2.29131165554281	NA	20.0025368336355	NA	NA	NA	2	3	11.9833333333333	8	2	5
3	1	morning	2	17	0	inconsistent	prototypical	NA	0.506666666666667	7.05635140486993	0.386666666666667	1.92249734699726	NA	24.1945438327966	NA	NA	NA	2	3	11.9833333333333	8	2	5
3	1	morning	2	18	0	inconsistent	some_atypical	NA	-1	8.16934278386179	-0.326666666666667	4.98857156850863	NA	NA	NA	NA	NA	2	3	11.9833333333333	8	2	5
3	1	morning	2	19	1	NA	NA	initial	1	2.97371368599124	1	2.53437295404729	1	4.69272920663934	NA	NA	NA	2	3	11.9833333333333	8	2	5
3	1	morning	2	20	0	inconsistent	prototypical	NA	-0.986666666666667	14.0888538782019	-0.406666666666667	2.24867097567767	NA	NA	NA	NA	NA	2	3	11.9833333333333	8	2	5
3	1	morning	2	21	0	inconsistent	most_atypical	NA	0.7	4.67912440991495	0.693333333333333	3.04599424288608	NA	3.24168243387248	NA	NA	NA	2	3	11.9833333333333	8	2	5
3	1	morning	2	22	0	inconsistent	prototypical	NA	0.266666666666667	12.4207912656711	0.473333333333333	2.1200992227532	NA	2.71900232962798	NA	NA	NA	2	3	11.9833333333333	8	2	5
3	1	morning	2	23	1	NA	NA	initial	-1	2.65112638915889	-0.586666666666667	2.39304112514947	0	NA	NA	NA	NA	2	3	11.9833333333333	8	2	5
3	1	morning	2	24	0	inconsistent	most_atypical	NA	-1	8.9062812551856	-0.466666666666667	2.35494906245731	NA	NA	NA	NA	NA	2	3	11.9833333333333	8	2	5
3	1	morning	2	25	1	NA	NA	initial	0.213333333333333	6.2941366188461	0.753333333333333	1.8865475661587	0	8.91930662817322	NA	NA	NA	2	3	11.9833333333333	8	2	5
3	1	morning	2	26	0	inconsistent	most_atypical	NA	-0.593333333333333	6.81992875458673	0.373333333333333	1.70251098810695	NA	1.98384598304983	NA	NA	NA	2	3	11.9833333333333	8	2	5
3	1	morning	2	27	0	inconsistent	prototypical	NA	-0.786666666666667	3.47520920913666	-0.4	1.95506326772738	NA	9.96590561559424	NA	NA	NA	2	3	11.9833333333333	8	2	5
3	1	morning	2	28	1	NA	NA	initial	-0.626666666666667	8.3981806737138	-0.0466666666666667	1.51269230153412	0	3.00284380698577	NA	NA	NA	2	3	11.9833333333333	8	2	5
3	1	morning	2	29	1	NA	NA	initial	-1	5.51866195304319	-0.506666666666667	1.67888741521165	0	NA	NA	NA	NA	2	3	11.9833333333333	8	2	5
3	1	morning	2	30	0	inconsistent	some_atypical	NA	0.666666666666667	5.94904820760712	1	1.75080719275866	NA	4.7004542357754	NA	NA	NA	2	3	11.9833333333333	8	2	5
3	1	morning	2	31	0	consistent	some_atypical	NA	0.293333333333333	8.23228164762259	0.3	0.984251237707213	NA	13.5556682570605	NA	NA	NA	2	3	11.9833333333333	8	2	5
3	1	morning	2	32	0	inconsistent	prototypical	NA	-1	2.76772431598511	-0.12	2.66549131053034	NA	NA	NA	NA	NA	2	3	11.9833333333333	8	2	5
3	1	morning	2	33	1	NA	NA	initial	1	2.05091234762222	1	1.15067743684631	1	1.19601774017792	NA	NA	NA	2	3	11.9833333333333	8	2	5
3	1	morning	2	34	0	consistent	most_atypical	NA	-0.913333333333333	5.93250959168654	-0.406666666666667	2.62062095303554	NA	NA	NA	NA	NA	2	3	11.9833333333333	8	2	5
3	1	morning	2	35	0	consistent	prototypical	NA	0.46	4.43632125505246	0.7	1.65308361616917	NA	1.8402316038264	NA	NA	NA	2	3	11.9833333333333	8	2	5
3	1	morning	2	36	1	NA	NA	initial	0.473333333333333	12.8769856734434	0.713333333333333	1.15552773978561	0	4.5649934662506	NA	NA	NA	2	3	11.9833333333333	8	2	5
3	1	morning	2	37	1	NA	NA	initial	0.52	4.55185737123247	0.753333333333333	1.43954556353856	0	9.10363742790651	NA	NA	NA	2	3	11.9833333333333	8	2	5
3	1	morning	2	38	1	NA	NA	initial	0.68	4.14368111954536	0.86	1.2407571595395	1	5.10358953126706	NA	NA	NA	2	3	11.9833333333333	8	2	5
3	1	morning	2	39	0	consistent	some_atypical	NA	-0.3	8.81618193816394	0.466666666666667	1.61761933239177	NA	1.6281456873985	NA	NA	NA	2	3	11.9833333333333	8	2	5
3	1	morning	2	40	0	inconsistent	most_atypical	NA	-1	2.4010837021051	-0.333333333333333	2.67319021408912	NA	NA	NA	NA	NA	2	3	11.9833333333333	8	2	5
3	1	morning	2	41	0	inconsistent	some_atypical	NA	-1	2.70116490847431	-0.453333333333333	2.49771001236513	NA	NA	NA	NA	NA	2	3	11.9833333333333	8	2	5
3	1	morning	2	42	0	consistent	most_atypical	NA	-1	7.46924484474584	-0.446666666666667	1.68924053409137	NA	NA	NA	NA	NA	2	3	11.9833333333333	8	2	5
3	1	morning	2	43	0	consistent	prototypical	NA	-1	7.50255005178042	-0.46	1.25551987113431	NA	NA	NA	NA	NA	2	3	11.9833333333333	8	2	5
3	1	morning	2	44	0	inconsistent	most_atypical	NA	0.0333333333333333	5.25439088104758	0.526666666666667	2.40449679770973	NA	5.05732986296061	NA	NA	NA	2	3	11.9833333333333	8	2	5
3	1	morning	2	45	1	NA	NA	initial	-1	5.15174329048023	-0.326666666666667	1.26920055609662	0	NA	NA	NA	NA	2	3	11.9833333333333	8	2	5
3	1	morning	2	46	0	consistent	some_atypical	NA	0.08	8.26805663714185	0.24	1.65773953404278	NA	3.63759405910969	NA	NA	NA	2	3	11.9833333333333	8	2	5
3	1	morning	2	47	0	inconsistent	prototypical	NA	-0.953333333333333	9.20043324213475	-0.393333333333333	1.30890399543568	NA	NA	NA	NA	NA	2	3	11.9833333333333	8	2	5
3	1	morning	2	48	1	NA	NA	bridge	0	18.61756428238	0.313333333333333	1.37907430506311	1	2.9385980515508	NA	NA	NA	2	3	11.9833333333333	8	2	5
3	1	morning	2	49	0	inconsistent	some_atypical	NA	-0.86	3.90173854737077	-0.546666666666667	3.50594915170223	NA	3.66315371007659	NA	NA	NA	2	3	11.9833333333333	8	2	5
3	1	morning	2	50	0	inconsistent	most_atypical	NA	0.4	4.06153667287435	0.7	0.924878178630024	NA	4.03286623442546	NA	NA	NA	2	3	11.9833333333333	8	2	5
3	1	morning	2	51	1	NA	NA	initial	-0.953333333333333	6.60996117186733	-0.173333333333333	2.27118110936135	0	NA	NA	NA	NA	2	3	11.9833333333333	8	2	5
3	1	morning	2	52	0	consistent	prototypical	NA	-0.493333333333333	6.02099068951793	-0.326666666666667	1.15920146729331	NA	2.0011276176665	NA	NA	NA	2	3	11.9833333333333	8	2	5
3	1	morning	2	53	0	consistent	most_atypical	NA	0	5.06605978647713	0.513333333333333	1.1188613770064	NA	15.8049775670515	NA	NA	NA	2	3	11.9833333333333	8	2	5
4	1	evening	1	1	0	consistent	most_atypical	NA	-1	9.21740790246986	0.506666666666667	38.8919555209577	NA	NA	NA	NA	NA	2	1	8.51666666666667	12	2	2
4	1	evening	1	2	0	inconsistent	most_atypical	NA	-0.5	5.69129790761508	-0.493333333333333	4.52313188184053	NA	18.2766755267512	NA	NA	NA	2	1	8.51666666666667	12	2	2
4	1	evening	1	3	0	inconsistent	most_atypical	NA	-0.506666666666667	32.9718270585872	1	5.70199003443122	NA	22.346285384614	NA	NA	NA	2	1	8.51666666666667	12	2	2
4	1	evening	1	4	0	consistent	most_atypical	NA	-1	4.95175000745803	-1	4.05143672064878	NA	NA	NA	NA	NA	2	1	8.51666666666667	12	2	2
4	1	evening	1	5	0	consistent	most_atypical	NA	1	4.66841921908781	-0.486666666666667	3.92356506572105	NA	7.71591704455204	NA	NA	NA	2	1	8.51666666666667	12	2	2
4	1	evening	1	6	0	consistent	some_atypical	NA	-1	16.905345405452	-1	2.0006592257414	NA	NA	NA	NA	NA	2	1	8.51666666666667	12	2	2
4	1	evening	1	7	0	consistent	some_atypical	NA	1	3.48452975205146	1	3.53468148154207	NA	4.171704020584	NA	NA	NA	2	1	8.51666666666667	12	2	2
4	1	evening	1	8	0	consistent	prototypical	NA	1	5.68537988490425	0.506666666666667	13.7854360854253	NA	31.6209919948597	NA	NA	NA	2	1	8.51666666666667	12	2	2
4	1	evening	1	9	1	NA	NA	initial	1	3.35144266090356	1	1.95087605109438	0	3.36535971844569	NA	NA	NA	2	1	8.51666666666667	12	2	2
4	1	evening	1	10	0	consistent	prototypical	NA	-1	8.61953612649813	0.513333333333333	5.43329879525118	NA	NA	NA	NA	NA	2	1	8.51666666666667	12	2	2
4	1	evening	1	11	1	NA	NA	initial	1	4.63486084458418	0.993333333333333	6.46075937943533	0	2.4902297523804	NA	NA	NA	2	1	8.51666666666667	12	2	2
4	1	evening	1	12	0	inconsistent	prototypical	NA	0.5	5.15989876561798	0.506666666666667	1.96998832887039	NA	7.44692163122818	NA	NA	NA	2	1	8.51666666666667	12	2	2
4	1	evening	1	13	0	inconsistent	some_atypical	NA	1	5.73533349647187	1	2.45095178368501	NA	4.09729424444959	NA	NA	NA	2	1	8.51666666666667	12	2	2
4	1	evening	1	14	0	inconsistent	some_atypical	NA	-1	6.60725563787855	-0.513333333333333	37.2513422959018	NA	NA	NA	NA	NA	2	1	8.51666666666667	12	2	2
4	1	evening	1	15	1	NA	NA	bridge	-1	4.85172957368195	0.54	4.91445134789683	0	NA	NA	NA	NA	2	1	8.51666666666667	12	2	2
4	1	evening	1	16	0	consistent	some_atypical	NA	-0.0133333333333333	8.89223512471654	-0.52	2.11325592477806	NA	6.99678613664582	NA	NA	NA	2	1	8.51666666666667	12	2	2
4	1	evening	1	17	1	NA	NA	initial	1	4.91845039883628	0.546666666666667	2.76953816367313	0	21.2926596002653	NA	NA	NA	2	1	8.51666666666667	12	2	2
4	1	evening	1	18	0	consistent	prototypical	NA	-1	10.9035533280112	-0.5	3.84908748813905	NA	NA	NA	NA	NA	2	1	8.51666666666667	12	2	2
4	1	evening	1	19	0	inconsistent	some_atypical	NA	1	4.9017839548178	0.513333333333333	1.95317384134978	NA	8.03817062079906	NA	NA	NA	2	1	8.51666666666667	12	2	2
4	1	evening	1	20	0	inconsistent	most_atypical	NA	-1	5.25184707576409	-1	1.68398684146814	NA	NA	NA	NA	NA	2	1	8.51666666666667	12	2	2
4	1	evening	1	21	0	inconsistent	most_atypical	NA	-1	3.567961496301	-1	1.45059473649599	NA	NA	NA	NA	NA	2	1	8.51666666666667	12	2	2
4	1	evening	1	22	0	inconsistent	some_atypical	NA	0.5	7.78765176748857	0.506666666666667	3.94019605382346	NA	3.2565499569755	NA	NA	NA	2	1	8.51666666666667	12	2	2
4	1	evening	1	23	0	consistent	most_atypical	NA	-1	5.90201659523882	-0.486666666666667	3.49421045300551	NA	NA	NA	NA	NA	2	1	8.51666666666667	12	2	2
4	1	evening	1	24	1	NA	NA	initial	1	2.0008806695696	1	3.96809081686661	1	2.87984609161504	NA	NA	NA	2	1	8.51666666666667	12	2	2
4	1	evening	1	25	0	inconsistent	prototypical	NA	1	4.71839522453956	0.473333333333333	2.16724031115882	NA	30.4175588698126	NA	NA	NA	2	1	8.51666666666667	12	2	2
4	1	evening	1	26	1	NA	NA	initial	0.493333333333333	18.0956041803584	0.0133333333333333	1.31037385878153	0	22.5731032218318	NA	NA	NA	2	1	8.51666666666667	12	2	2
4	1	evening	1	27	1	NA	NA	initial	1	4.86841654474847	0.566666666666667	2.649970339844	1	3.40420817327686	NA	NA	NA	2	1	8.51666666666667	12	2	2
4	1	evening	1	28	1	NA	NA	initial	-1	10.2366153514013	-1	1.36728428886272	0	NA	NA	NA	NA	2	1	8.51666666666667	12	2	2
4	1	evening	1	29	0	inconsistent	prototypical	NA	-1	3.18455957854167	-1	0.783801693469286	NA	NA	NA	NA	NA	2	1	8.51666666666667	12	2	2
4	1	evening	1	30	1	NA	NA	initial	-1	5.73582676867954	0.48	2.25604424416088	0	NA	NA	NA	NA	2	1	8.51666666666667	12	2	2
4	1	evening	1	31	0	consistent	some_atypical	NA	-1	5.10180367343128	-0.0133333333333333	2.69344050064683	NA	NA	NA	NA	NA	2	1	8.51666666666667	12	2	2
4	1	evening	1	32	0	inconsistent	prototypical	NA	-1	9.28645357606001	-0.46	0.750529454322532	NA	NA	NA	NA	NA	2	1	8.51666666666667	12	2	2
4	1	evening	1	33	0	consistent	prototypical	NA	0	0.016947784461081	-0.506666666666667	2.54677007277496	NA	44.5673861156683	NA	NA	NA	2	1	8.51666666666667	12	2	2
4	1	evening	1	34	0	inconsistent	most_atypical	NA	-0.986666666666667	2.77188758249395	-0.526666666666667	6.60349358175881	NA	NA	NA	NA	NA	2	1	8.51666666666667	12	2	2
4	1	evening	1	35	0	inconsistent	prototypical	NA	0.48	4.26472036167979	0.00666666666666667	2.73444678843953	NA	7.43533066636883	NA	NA	NA	2	1	8.51666666666667	12	2	2
4	1	evening	1	36	1	NA	NA	initial	-1	3.50133584230207	-1	1.11714487569407	0	NA	NA	NA	NA	2	1	8.51666666666667	12	2	2
4	1	evening	1	37	0	inconsistent	some_atypical	NA	-1	2.73442501714453	-1	0.933758633211255	NA	NA	NA	NA	NA	2	1	8.51666666666667	12	2	2
4	1	evening	1	38	0	inconsistent	some_atypical	NA	0.5	6.58317144960165	-0.526666666666667	5.60476968274452	NA	3.34042987599969	NA	NA	NA	2	1	8.51666666666667	12	2	2
4	1	evening	1	39	0	inconsistent	most_atypical	NA	-1	3.70134809636511	0.506666666666667	8.0509126575198	NA	NA	NA	NA	NA	2	1	8.51666666666667	12	2	2
4	1	evening	1	40	1	NA	NA	initial	1	3.06784968567081	1	2.13422808167525	1	2.22483528847806	NA	NA	NA	2	1	8.51666666666667	12	2	2
4	1	evening	1	41	0	inconsistent	most_atypical	NA	0.526666666666667	4.40723623055965	0.48	5.94781129388139	NA	4.53185402997769	NA	NA	NA	2	1	8.51666666666667	12	2	2
4	1	evening	1	42	0	inconsistent	prototypical	NA	0.52	6.94777677115053	0.54	1.19478486967273	NA	2.75496548321098	NA	NA	NA	2	1	8.51666666666667	12	2	2
4	1	evening	1	43	0	inconsistent	some_atypical	NA	-1	3.53470107563771	-0.506666666666667	2.30638227239251	NA	NA	NA	NA	NA	2	1	8.51666666666667	12	2	2
4	1	evening	1	44	1	NA	NA	initial	-1	5.48519159527496	-0.473333333333333	1.82244021235965	0	NA	NA	NA	NA	2	1	8.51666666666667	12	2	2
4	1	evening	1	45	1	NA	NA	bridge	-1	5.06845025881194	0.0266666666666667	1.06351069384255	0	NA	NA	NA	NA	2	1	8.51666666666667	12	2	2
4	1	evening	1	46	0	inconsistent	prototypical	NA	-1	10.8368234834634	0.48	12.102199597517	NA	NA	NA	NA	NA	2	1	8.51666666666667	12	2	2
4	1	evening	1	47	1	NA	NA	initial	0.986666666666667	11.3577547417954	1	2.73444616654888	0	8.43485854309984	NA	NA	NA	2	1	8.51666666666667	12	2	2
4	1	evening	1	48	1	NA	NA	initial	-1	26.1747983242385	1	4.06801763479598	0	NA	NA	NA	NA	2	1	8.51666666666667	12	2	2
4	1	evening	1	49	1	NA	NA	initial	-1	4.4849633090198	0.146666666666667	1.60061387973838	0	NA	NA	NA	NA	2	1	8.51666666666667	12	2	2
4	1	evening	1	50	0	inconsistent	prototypical	NA	0	0.0170130978804082	0.0266666666666667	4.06892113783397	NA	6.81705433875322	NA	NA	NA	2	1	8.51666666666667	12	2	2
4	1	evening	1	51	0	inconsistent	most_atypical	NA	0.973333333333333	5.95945793041028	0.513333333333333	1.37233364256099	NA	14.9021111442707	NA	NA	NA	2	1	8.51666666666667	12	2	2
4	1	evening	1	52	0	inconsistent	some_atypical	NA	1	7.1524446317926	0.98	2.36324293981306	NA	2.93885028501973	NA	NA	NA	2	1	8.51666666666667	12	2	2
4	1	evening	1	53	1	NA	NA	initial	0.993333333333333	4.38037497526966	0.48	2.47668746975251	0	3.09031098987907	NA	NA	NA	2	1	8.51666666666667	12	2	2
4	1	morning	2	1	0	consistent	prototypical	NA	0.986666666666667	9.3224559254013	0.526666666666667	3.15755961672403	NA	2.24229763052426	NA	NA	NA	2	1	8.51666666666667	12	2	2
4	1	morning	2	2	0	inconsistent	most_atypical	NA	0.506666666666667	5.66619483591057	0.493333333333333	1.37220551026985	NA	20.0448360231239	NA	NA	NA	2	1	8.51666666666667	12	2	2
4	1	morning	2	3	1	NA	NA	initial	-0.486666666666667	9.7534240919631	-0.04	1.97125728311948	0	1.84716168045998	NA	NA	NA	2	1	8.51666666666667	12	2	2
4	1	morning	2	4	1	NA	NA	initial	0.993333333333333	3.61122172768228	1	1.78413822012953	1	6.24075903161429	NA	NA	NA	2	1	8.51666666666667	12	2	2
4	1	morning	2	5	1	NA	NA	initial	0.5	10.7392352060415	0.48	1.40780073241331	0	11.5291550350375	NA	NA	NA	2	1	8.51666666666667	12	2	2
4	1	morning	2	6	0	inconsistent	some_atypical	NA	-1	5.11852268548682	-0.486666666666667	1.45555639034137	NA	NA	NA	NA	NA	2	1	8.51666666666667	12	2	2
4	1	morning	2	7	0	inconsistent	prototypical	NA	-1	17.6388863387983	0.473333333333333	2.44478339911439	NA	NA	NA	NA	NA	2	1	8.51666666666667	12	2	2
4	1	morning	2	8	0	inconsistent	prototypical	NA	-1	4.06820051930845	-0.00666666666666667	1.32590509881265	NA	NA	NA	NA	NA	2	1	8.51666666666667	12	2	2
4	1	morning	2	9	0	inconsistent	prototypical	NA	-1	8.18603380373679	-0.5	1.11812427360564	NA	NA	NA	NA	NA	2	1	8.51666666666667	12	2	2
4	1	morning	2	10	1	NA	NA	initial	-1	3.70136085478589	-0.346666666666667	0.682523204479367	0	NA	NA	NA	NA	2	1	8.51666666666667	12	2	2
4	1	morning	2	11	1	NA	NA	bridge	0.28	8.09216932044365	0.466666666666667	3.50125622889027	1	22.5967351989821	NA	NA	NA	2	1	8.51666666666667	12	2	2
4	1	morning	2	12	1	NA	NA	initial	-1	8.53613735665567	0	1.74262590846047	0	NA	NA	NA	NA	2	1	8.51666666666667	12	2	2
4	1	morning	2	13	0	inconsistent	most_atypical	NA	-1	9.90326440054923	-0.5	1.5609300408978	NA	NA	NA	NA	NA	2	1	8.51666666666667	12	2	2
4	1	morning	2	14	0	consistent	prototypical	NA	1	12.0535780761857	0.54	2.01215440407395	NA	16.4103821697645	NA	NA	NA	2	1	8.51666666666667	12	2	2
4	1	morning	2	15	1	NA	NA	initial	1	4.30160164367408	0.486666666666667	1.67397056031041	1	2.20388553175144	NA	NA	NA	2	1	8.51666666666667	12	2	2
4	1	morning	2	16	0	inconsistent	most_atypical	NA	1	2.05088871601038	1	1.33398188767023	NA	1.74263710505329	NA	NA	NA	2	1	8.51666666666667	12	2	2
4	1	morning	2	17	0	inconsistent	some_atypical	NA	-1	5.58521638996899	-0.493333333333333	1.3743524577003	NA	NA	NA	NA	NA	2	1	8.51666666666667	12	2	2
4	1	morning	2	18	0	inconsistent	prototypical	NA	-1	7.88594451081008	0.513333333333333	4.36073553096503	NA	NA	NA	NA	NA	2	1	8.51666666666667	12	2	2
4	1	morning	2	19	0	inconsistent	prototypical	NA	-1	13.4542697148863	0.493333333333333	2.81692309654318	NA	NA	NA	NA	NA	2	1	8.51666666666667	12	2	2
4	1	morning	2	20	0	consistent	most_atypical	NA	-1	3.96811819309369	-0.466666666666667	1.2073275516741	NA	NA	NA	NA	NA	2	1	8.51666666666667	12	2	2
4	1	morning	2	21	1	NA	NA	initial	-1	4.2848496704828	-0.52	1.65741483843885	0	NA	NA	NA	NA	2	1	8.51666666666667	12	2	2
4	1	morning	2	22	1	NA	NA	initial	0.993333333333333	5.3981800575275	1	1.63407086953521	1	3.51515400316566	NA	NA	NA	2	1	8.51666666666667	12	2	2
4	1	morning	2	23	0	inconsistent	some_atypical	NA	-1	4.06815728801303	-0.513333333333333	0.984101955546066	NA	NA	NA	NA	NA	2	1	8.51666666666667	12	2	2
4	1	morning	2	24	1	NA	NA	initial	1	4.66831192537211	1	2.40101528423838	1	3.28214133833535	NA	NA	NA	2	1	8.51666666666667	12	2	2
4	1	morning	2	25	0	consistent	prototypical	NA	0.486666666666667	10.8589591600467	0.466666666666667	0.938733349787071	NA	2.98824220802635	NA	NA	NA	2	1	8.51666666666667	12	2	2
4	1	morning	2	26	0	consistent	most_atypical	NA	1	4.78501715301536	0.533333333333333	1.51914403447881	NA	2.81803342537023	NA	NA	NA	2	1	8.51666666666667	12	2	2
4	1	morning	2	27	0	inconsistent	most_atypical	NA	-1	11.3869532928802	0.466666666666667	3.11770751141012	NA	NA	NA	NA	NA	2	1	8.51666666666667	12	2	2
4	1	morning	2	28	1	NA	NA	initial	0.48	9.40720140328631	0.573333333333333	1.61145810014568	0	15.618776941672	NA	NA	NA	2	1	8.51666666666667	12	2	2
4	1	morning	2	29	0	consistent	some_atypical	NA	1	6.0521029245574	0.513333333333333	1.59151882957667	NA	16.9726770736743	NA	NA	NA	2	1	8.51666666666667	12	2	2
4	1	morning	2	30	0	consistent	some_atypical	NA	-0.98	6.89943578676321	-0.526666666666667	2.09275496471673	NA	NA	NA	NA	NA	2	1	8.51666666666667	12	2	2
4	1	morning	2	31	0	inconsistent	most_atypical	NA	-1	4.60166854341514	-0.48	0.997849509119987	NA	NA	NA	NA	NA	2	1	8.51666666666667	12	2	2
4	1	morning	2	32	1	NA	NA	initial	-0.473333333333333	8.70138946827501	0.546666666666667	1.56049772771075	0	11.2132060753647	NA	NA	NA	2	1	8.51666666666667	12	2	2
4	1	morning	2	33	0	inconsistent	some_atypical	NA	0.52	5.55391848366708	0.986666666666667	1.8344351942651	NA	5.28068795800209	NA	NA	NA	2	1	8.51666666666667	12	2	2
4	1	morning	2	34	0	inconsistent	some_atypical	NA	0.0133333333333333	4.87965202401392	0.526666666666667	1.58650866383687	NA	14.0333352531306	NA	NA	NA	2	1	8.51666666666667	12	2	2
4	1	morning	2	35	0	inconsistent	most_atypical	NA	-1	2.83446629601531	-1	1.70062965480611	NA	NA	NA	NA	NA	2	1	8.51666666666667	12	2	2
4	1	morning	2	36	0	consistent	prototypical	NA	-0.486666666666667	8.68891055136919	0	0.994429260026664	NA	7.68150742445141	NA	NA	NA	2	1	8.51666666666667	12	2	2
4	1	morning	2	37	1	NA	NA	bridge	-1	5.43521808530204	-0.506666666666667	0.877549552358687	0	NA	NA	NA	NA	2	1	8.51666666666667	12	2	2
4	1	morning	2	38	0	inconsistent	some_atypical	NA	-1	7.71929717925377	-0.46	1.20012160926126	NA	NA	NA	NA	NA	2	1	8.51666666666667	12	2	2
4	1	morning	2	39	0	consistent	some_atypical	NA	-1	3.70138666918501	0	5.12899990007281	NA	NA	NA	NA	NA	2	1	8.51666666666667	12	2	2
4	1	morning	2	40	0	consistent	some_atypical	NA	1	3.48463115026243	0.986666666666667	1.29842771985568	NA	3.76298598456196	NA	NA	NA	2	1	8.51666666666667	12	2	2
4	1	morning	2	41	0	consistent	most_atypical	NA	1	4.58494704961777	0.54	1.94782498525456	NA	2.11445583333261	NA	NA	NA	2	1	8.51666666666667	12	2	2
4	1	morning	2	42	0	inconsistent	most_atypical	NA	-1	2.78438641130924	-1	2.41756976209581	NA	NA	NA	NA	NA	2	1	8.51666666666667	12	2	2
4	1	morning	2	43	0	inconsistent	some_atypical	NA	-1	7.63588285190053	-0.46	1.11684350739233	NA	NA	NA	NA	NA	2	1	8.51666666666667	12	2	2
4	1	morning	2	44	0	inconsistent	prototypical	NA	-1	9.88656685501337	-0.486666666666667	0.975965762743726	NA	NA	NA	NA	NA	2	1	8.51666666666667	12	2	2
4	1	morning	2	45	1	NA	NA	initial	0.5	2.84026986453682	0.56	1.75038079498336	1	3.10071263392456	NA	NA	NA	2	1	8.51666666666667	12	2	2
4	1	morning	2	46	0	inconsistent	some_atypical	NA	0.546666666666667	4.71105119725689	0.48	1.1139476322569	NA	7.26422865130007	NA	NA	NA	2	1	8.51666666666667	12	2	2
4	1	morning	2	47	0	consistent	most_atypical	NA	0.466666666666667	3.75750556215644	0.506666666666667	1.16637164866552	NA	6.29358612536453	NA	NA	NA	2	1	8.51666666666667	12	2	2
4	1	morning	2	48	0	inconsistent	prototypical	NA	0.533333333333333	3.83122363733128	0.52	1.0588843296282	NA	5.53109266841784	NA	NA	NA	2	1	8.51666666666667	12	2	2
4	1	morning	2	49	1	NA	NA	initial	-1	5.06850065011531	-0.466666666666667	1.72274417569861	0	NA	NA	NA	NA	2	1	8.51666666666667	12	2	2
4	1	morning	2	50	1	NA	NA	initial	0.546666666666667	2.50956161459908	0.54	1.03020611568354	0	3.75069709890522	NA	NA	NA	2	1	8.51666666666667	12	2	2
4	1	morning	2	51	1	NA	NA	initial	-0.0133333333333333	20.9241295678075	0.526666666666667	0.830126993125305	1	1.40781472809613	NA	NA	NA	2	1	8.51666666666667	12	2	2
4	1	morning	2	52	0	inconsistent	prototypical	NA	0.486666666666667	2.42694162367843	0.5	1.54316042130813	NA	3.76825584890321	NA	NA	NA	2	1	8.51666666666667	12	2	2
4	1	morning	2	53	0	inconsistent	most_atypical	NA	-1	2.81782069033943	-0.546666666666667	1.47887952136807	NA	NA	NA	NA	NA	2	1	8.51666666666667	12	2	2
5	1	evening	1	1	1	NA	NA	initial	0.4	7.23119269032031	0.746666666666667	3.88341973302886	1	4.96396717010066	NA	NA	NA	3	2	9.98333333333333	9	2	7
5	1	evening	1	2	0	inconsistent	prototypical	NA	-0.00666666666666667	8.19780921097845	0.3	1.81939468765631	NA	33.1633564601652	NA	NA	NA	3	2	9.98333333333333	9	2	7
5	1	evening	1	3	0	inconsistent	some_atypical	NA	-0.98	4.69469796656631	-0.493333333333333	5.82589646824636	NA	NA	NA	NA	NA	3	2	9.98333333333333	9	2	7
5	1	evening	1	4	1	NA	NA	initial	1	8.40012888959609	0.493333333333333	1.47538532968611	0	25.7968466798775	NA	NA	NA	3	2	9.98333333333333	9	2	7
5	1	evening	1	5	1	NA	NA	initial	0.253333333333333	7.59070804109797	0.553333333333333	1.66735876398161	0	1.3481292615179	NA	NA	NA	3	2	9.98333333333333	9	2	7
5	1	evening	1	6	0	consistent	most_atypical	NA	-0.706666666666667	7.95266579696909	0.02	4.48248115018941	NA	5.45525609026663	NA	NA	NA	3	2	9.98333333333333	9	2	7
5	1	evening	1	7	0	inconsistent	most_atypical	NA	-1	3.48348728567362	-1	1.28360596904531	NA	NA	NA	NA	NA	3	2	9.98333333333333	9	2	7
5	1	evening	1	8	0	consistent	prototypical	NA	-0.866666666666667	7.3865294221323	-0.493333333333333	2.362777473405	NA	1.6958683184348	NA	NA	NA	3	2	9.98333333333333	9	2	7
5	1	evening	1	9	0	inconsistent	some_atypical	NA	-1	13.4385436680168	-0.993333333333333	2.53996895905584	NA	NA	NA	NA	NA	3	2	9.98333333333333	9	2	7
5	1	evening	1	10	0	consistent	most_atypical	NA	-0.98	7.55644034431316	-0.706666666666667	1.10939805582166	NA	NA	NA	NA	NA	3	2	9.98333333333333	9	2	7
5	1	evening	1	11	1	NA	NA	initial	0.68	4.10326202958822	0.446666666666667	1.54477570508607	0	8.95248385309242	NA	NA	NA	3	2	9.98333333333333	9	2	7
5	1	evening	1	12	0	consistent	prototypical	NA	-0.0133333333333333	10.1805123903323	0	3.08998446329497	NA	8.9698198614642	NA	NA	NA	3	2	9.98333333333333	9	2	7
5	1	evening	1	13	0	inconsistent	most_atypical	NA	-0.926666666666667	4.78649048320949	0.0133333333333333	2.48996138595976	NA	NA	NA	NA	NA	3	2	9.98333333333333	9	2	7
5	1	evening	1	14	0	consistent	some_atypical	NA	0.46	4.99997655418701	0.0333333333333333	1.95652829948813	NA	8.36468928633258	NA	NA	NA	3	2	9.98333333333333	9	2	7
5	1	evening	1	15	0	inconsistent	some_atypical	NA	0.293333333333333	24.7895347035956	0.2	2.12007864192128	NA	1.86797812045552	NA	NA	NA	3	2	9.98333333333333	9	2	7
5	1	evening	1	16	1	NA	NA	initial	0.92	4.65734810545109	0.873333333333333	2.11705992463976	1	7.8286324723158	NA	NA	NA	3	2	9.98333333333333	9	2	7
5	1	evening	1	17	0	inconsistent	some_atypical	NA	-0.846666666666667	5.22318808245473	0.00666666666666667	2.02359818760306	NA	2.61801116587594	NA	NA	NA	3	2	9.98333333333333	9	2	7
5	1	evening	1	18	1	NA	NA	initial	0.36	3.51523326779716	0.446666666666667	0.884627095423639	0	5.72405939246528	NA	NA	NA	3	2	9.98333333333333	9	2	7
5	1	evening	1	19	0	inconsistent	prototypical	NA	-0.88	5.35804941458628	0.486666666666667	6.9025139126461	NA	6.5412584298756	NA	NA	NA	3	2	9.98333333333333	9	2	7
5	1	evening	1	20	0	inconsistent	some_atypical	NA	-0.766666666666667	4.04321300727315	0.673333333333333	12.6504510238301	NA	2.27934070164338	NA	NA	NA	3	2	9.98333333333333	9	2	7
5	1	evening	1	21	0	inconsistent	most_atypical	NA	-0.906666666666667	2.93666093540378	0.166666666666667	3.1060518391896	NA	NA	NA	NA	NA	3	2	9.98333333333333	9	2	7
5	1	evening	1	22	1	NA	NA	initial	1	3.01746713719331	1	2.69605119549669	1	4.32717489777133	NA	NA	NA	3	2	9.98333333333333	9	2	7
5	1	evening	1	23	1	NA	NA	initial	1	2.86700619687326	0.786666666666667	0.914533420698717	0	8.57201444962993	NA	NA	NA	3	2	9.98333333333333	9	2	7
5	1	evening	1	24	0	consistent	some_atypical	NA	0.693333333333333	7.71991635393351	0.746666666666667	1.10025917412713	NA	2.96006516879424	NA	NA	NA	3	2	9.98333333333333	9	2	7
5	1	evening	1	25	0	inconsistent	some_atypical	NA	-0.04	4.77711740648374	0.326666666666667	2.2172822074499	NA	2.04788228403777	NA	NA	NA	3	2	9.98333333333333	9	2	7
5	1	evening	1	26	0	inconsistent	most_atypical	NA	-0.893333333333333	3.98805781500414	-0.98	1.36248822882771	NA	3.37792579829693	NA	NA	NA	3	2	9.98333333333333	9	2	7
5	1	evening	1	27	0	inconsistent	some_atypical	NA	-1	2.83373406110331	-0.806666666666667	1.36718611931428	NA	NA	NA	NA	NA	3	2	9.98333333333333	9	2	7
5	1	evening	1	28	1	NA	NA	initial	-0.96	3.27788639254868	-0.493333333333333	0.865330755710602	0	NA	NA	NA	NA	3	2	9.98333333333333	9	2	7
5	1	evening	1	29	0	consistent	most_atypical	NA	-0.926666666666667	4.95053191902116	-0.34	1.52113167825155	NA	NA	NA	NA	NA	3	2	9.98333333333333	9	2	7
5	1	evening	1	30	1	NA	NA	bridge	0.753333333333333	3.78787201433443	0.5	1.1084594107233	0	8.27297545666806	NA	NA	NA	3	2	9.98333333333333	9	2	7
5	1	evening	1	31	1	NA	NA	initial	0.753333333333333	3.14321726793423	0.393333333333333	1.27205174020492	1	4.7265073962044	NA	NA	NA	3	2	9.98333333333333	9	2	7
5	1	evening	1	32	0	consistent	most_atypical	NA	0.0266666666666667	4.62582201114856	0.38	1.240494544385	NA	3.0533748192247	NA	NA	NA	3	2	9.98333333333333	9	2	7
5	1	evening	1	33	0	consistent	some_atypical	NA	0.0733333333333333	2.99270283267833	0.333333333333333	4.89597947522998	NA	14.1103662473615	NA	NA	NA	3	2	9.98333333333333	9	2	7
5	1	evening	1	34	1	NA	NA	initial	-0.553333333333333	5.53133392264135	-0.386666666666667	1.60476998845115	1	2.33123147394508	NA	NA	NA	3	2	9.98333333333333	9	2	7
5	1	evening	1	35	1	NA	NA	initial	0.393333333333333	3.29942173347808	0.493333333333333	1.27793491096236	1	1.30147568043321	NA	NA	NA	3	2	9.98333333333333	9	2	7
5	1	evening	1	36	0	consistent	some_atypical	NA	-0.9	4.33188118552789	-0.94	0.973452834179625	NA	NA	NA	NA	NA	3	2	9.98333333333333	9	2	7
5	1	evening	1	37	0	inconsistent	most_atypical	NA	-0.96	4.21721098502167	-0.726666666666667	3.19669204298407	NA	NA	NA	NA	NA	3	2	9.98333333333333	9	2	7
5	1	evening	1	38	1	NA	NA	bridge	0.76	2.939157146262	0.233333333333333	1.05865990696475	0	8.3472369578667	NA	NA	NA	3	2	9.98333333333333	9	2	7
5	1	evening	1	39	1	NA	NA	initial	0.133333333333333	3.83192457235418	0.133333333333333	1.61125777335837	1	9.79657485242933	NA	NA	NA	3	2	9.98333333333333	9	2	7
5	1	evening	1	40	0	inconsistent	most_atypical	NA	-0.926666666666667	4.95711176469922	-0.72	1.18194928229786	NA	NA	NA	NA	NA	3	2	9.98333333333333	9	2	7
5	1	evening	1	41	0	inconsistent	prototypical	NA	-0.933333333333333	1.69640886317939	-0.953333333333333	0.683951445156708	NA	NA	NA	NA	NA	3	2	9.98333333333333	9	2	7
5	1	evening	1	42	1	NA	NA	initial	0.98	3.57392128603533	1	1.23856500373222	1	1.30863992427476	NA	NA	NA	3	2	9.98333333333333	9	2	7
5	1	evening	1	43	0	inconsistent	prototypical	NA	0.3	6.44730808702298	0.593333333333333	7.85057742055506	NA	6.13802641793154	NA	NA	NA	3	2	9.98333333333333	9	2	7
5	1	evening	1	44	0	inconsistent	most_atypical	NA	-0.846666666666667	3.71000366541557	-0.02	1.74730749614537	NA	4.43128860765137	NA	NA	NA	3	2	9.98333333333333	9	2	7
5	1	evening	1	45	0	inconsistent	prototypical	NA	0.753333333333333	3.24253418459557	0.4	1.49339250987396	NA	6.16602683975361	NA	NA	NA	3	2	9.98333333333333	9	2	7
5	1	evening	1	46	0	consistent	prototypical	NA	0.746666666666667	6.28066967101768	0.54	1.36459909169935	NA	3.10680543002672	NA	NA	NA	3	2	9.98333333333333	9	2	7
5	1	evening	1	47	1	NA	NA	initial	0.206666666666667	5.77909422153607	0.386666666666667	1.49804654694162	1	3.36190476361662	NA	NA	NA	3	2	9.98333333333333	9	2	7
5	1	evening	1	48	0	inconsistent	prototypical	NA	-0.0266666666666667	4.0005755701568	0.48	1.40211161389016	NA	13.9043445503339	NA	NA	NA	3	2	9.98333333333333	9	2	7
5	1	evening	1	49	0	inconsistent	most_atypical	NA	-0.906666666666667	5.36045854119584	-0.213333333333333	3.02529975376092	NA	NA	NA	NA	NA	3	2	9.98333333333333	9	2	7
5	1	evening	1	50	0	inconsistent	prototypical	NA	-1	4.36689065443352	-0.993333333333333	1.17609565821476	NA	NA	NA	NA	NA	3	2	9.98333333333333	9	2	7
5	1	evening	1	51	0	inconsistent	some_atypical	NA	-0.00666666666666667	8.58240112592466	0.0133333333333333	1.37723658769391	NA	5.06136698648334	NA	NA	NA	3	2	9.98333333333333	9	2	7
5	1	evening	1	52	0	inconsistent	prototypical	NA	0.18	1.45664104260504	0.393333333333333	1.12467638519593	NA	6.33991098590195	NA	NA	NA	3	2	9.98333333333333	9	2	7
5	1	evening	1	53	0	consistent	prototypical	NA	0.186666666666667	6.89380640932359	0	1.85995485144667	NA	6.2480149010662	NA	NA	NA	3	2	9.98333333333333	9	2	7
5	1	morning	2	1	0	inconsistent	prototypical	NA	0.42	11.7074477430433	-0.0133333333333333	2.3154595666565	NA	2.77390679647215	NA	NA	NA	3	2	9.98333333333333	9	2	7
5	1	morning	2	2	0	inconsistent	prototypical	NA	-0.986666666666667	10.2624102609698	-0.993333333333333	1.16319597978145	NA	NA	NA	NA	NA	3	2	9.98333333333333	9	2	7
5	1	morning	2	3	0	consistent	most_atypical	NA	0.446666666666667	3.07628236454912	0.34	1.14532067021355	NA	3.31967258360237	NA	NA	NA	3	2	9.98333333333333	9	2	7
5	1	morning	2	4	0	consistent	prototypical	NA	0.213333333333333	2.00631940946914	0.246666666666667	1.20316179282963	NA	7.98829170269892	NA	NA	NA	3	2	9.98333333333333	9	2	7
5	1	morning	2	5	0	consistent	some_atypical	NA	0.82	3.25357990665361	0.746666666666667	0.751814426621422	NA	4.20153580326587	NA	NA	NA	3	2	9.98333333333333	9	2	7
5	1	morning	2	6	1	NA	NA	initial	-0.00666666666666667	2.88500902638771	0.546666666666667	1.23005282180384	0	12.2155635389499	NA	NA	NA	3	2	9.98333333333333	9	2	7
5	1	morning	2	7	0	consistent	prototypical	NA	0.5	4.55119258211926	0.493333333333333	1.0471227876842	NA	3.02500491472892	NA	NA	NA	3	2	9.98333333333333	9	2	7
5	1	morning	2	8	0	consistent	some_atypical	NA	0.273333333333333	3.8858674291987	0.553333333333333	1.28792815632187	NA	10.1261325639207	NA	NA	NA	3	2	9.98333333333333	9	2	7
5	1	morning	2	9	0	inconsistent	most_atypical	NA	0.373333333333333	2.41635799733922	0.126666666666667	1.64837251068093	NA	3.31046869955026	NA	NA	NA	3	2	9.98333333333333	9	2	7
5	1	morning	2	10	0	consistent	prototypical	NA	-0.36	11.6655449247919	-0.2	1.18769001192413	NA	7.03775593149476	NA	NA	NA	3	2	9.98333333333333	9	2	7
5	1	morning	2	11	1	NA	NA	initial	0.113333333333333	20.3593765217811	-0.0866666666666667	0.992534265853465	1	3.95981138385832	NA	NA	NA	3	2	9.98333333333333	9	2	7
5	1	morning	2	12	0	inconsistent	most_atypical	NA	-0.253333333333333	4.18669880507514	-0.02	1.03111232770607	NA	4.009131612489	NA	NA	NA	3	2	9.98333333333333	9	2	7
5	1	morning	2	13	0	inconsistent	some_atypical	NA	-0.753333333333333	3.50037916772999	-0.18	0.73453440098092	NA	2.89692963170819	NA	NA	NA	3	2	9.98333333333333	9	2	7
5	1	morning	2	14	1	NA	NA	initial	0.22	4.25995106063783	0.233333333333333	0.879992967005819	1	3.97569121723063	NA	NA	NA	3	2	9.98333333333333	9	2	7
5	1	morning	2	15	1	NA	NA	bridge	0.36	13.1101936374325	0.48	2.38854978326708	0	10.4561036112718	NA	NA	NA	3	2	9.98333333333333	9	2	7
5	1	morning	2	16	1	NA	NA	initial	0.98	5.33702321001329	0.966666666666667	4.11784555367194	0	23.2413097198587	NA	NA	NA	3	2	9.98333333333333	9	2	7
5	1	morning	2	17	0	consistent	some_atypical	NA	0	3.83581755799241	0.186666666666667	0.880281589692459	NA	2.56846514344215	NA	NA	NA	3	2	9.98333333333333	9	2	7
5	1	morning	2	18	1	NA	NA	initial	0.606666666666667	4.23291136603802	0.386666666666667	1.05648000258952	1	3.90967847127467	NA	NA	NA	3	2	9.98333333333333	9	2	7
5	1	morning	2	19	1	NA	NA	bridge	0.04	4.49778032139875	0.4	0.967947551282123	0	1.87650772649795	NA	NA	NA	3	2	9.98333333333333	9	2	7
5	1	morning	2	20	0	inconsistent	prototypical	NA	-0.573333333333333	4.85377310938202	0.346666666666667	0.856336188968271	NA	2.54361530952156	NA	NA	NA	3	2	9.98333333333333	9	2	7
5	1	morning	2	21	0	inconsistent	some_atypical	NA	0.646666666666667	4.095043446403	0.78	0.677529910346493	NA	1.88171039498411	NA	NA	NA	3	2	9.98333333333333	9	2	7
5	1	morning	2	22	0	inconsistent	prototypical	NA	-1	2.77524012024514	-0.98	3.40690716682002	NA	NA	NA	NA	NA	3	2	9.98333333333333	9	2	7
5	1	morning	2	23	0	inconsistent	some_atypical	NA	-0.966666666666667	3.49035606835969	-1	1.18388846842572	NA	NA	NA	NA	NA	3	2	9.98333333333333	9	2	7
5	1	morning	2	24	0	inconsistent	some_atypical	NA	0.34	2.72167577291839	0.566666666666667	0.887069815769792	NA	4.07519754231907	NA	NA	NA	3	2	9.98333333333333	9	2	7
5	1	morning	2	25	1	NA	NA	initial	0.273333333333333	7.43098630406894	0.653333333333333	1.07776839705184	0	5.12437719199806	NA	NA	NA	3	2	9.98333333333333	9	2	7
5	1	morning	2	26	1	NA	NA	initial	0.606666666666667	2.49459241144359	0.693333333333333	0.803250183351338	1	2.71306250733323	NA	NA	NA	3	2	9.98333333333333	9	2	7
5	1	morning	2	27	0	consistent	most_atypical	NA	-0.953333333333333	1.93450093572028	-0.98	1.55269043310545	NA	NA	NA	NA	NA	3	2	9.98333333333333	9	2	7
5	1	morning	2	28	0	inconsistent	most_atypical	NA	-0.973333333333333	2.29316006042063	-0.986666666666667	1.15244354913011	NA	NA	NA	NA	NA	3	2	9.98333333333333	9	2	7
5	1	morning	2	29	1	NA	NA	initial	0.44	2.39842514996417	0.706666666666667	0.716588179813698	1	2.18909393623471	NA	NA	NA	3	2	9.98333333333333	9	2	7
5	1	morning	2	30	0	inconsistent	most_atypical	NA	-0.82	3.88464078400284	-0.706666666666667	1.03449835442007	NA	3.48629233893007	NA	NA	NA	3	2	9.98333333333333	9	2	7
5	1	morning	2	31	0	consistent	most_atypical	NA	-0.993333333333333	3.35586733277887	-1	1.46686132927425	NA	NA	NA	NA	NA	3	2	9.98333333333333	9	2	7
5	1	morning	2	32	0	inconsistent	prototypical	NA	0.7	4.89220499387011	0.82	0.863274635514244	NA	2.16719408496283	NA	NA	NA	3	2	9.98333333333333	9	2	7
5	1	morning	2	33	1	NA	NA	initial	1	3.43382121110335	0.993333333333333	1.04651848436333	1	9.3653778785374	NA	NA	NA	3	2	9.98333333333333	9	2	7
5	1	morning	2	34	0	inconsistent	prototypical	NA	0.733333333333333	4.19917301810347	0.373333333333333	2.45491957501508	NA	6.70979653252289	NA	NA	NA	3	2	9.98333333333333	9	2	7
5	1	morning	2	35	1	NA	NA	initial	1	2.85032083652914	0.966666666666667	1.00058583728969	1	1.70158261107281	NA	NA	NA	3	2	9.98333333333333	9	2	7
5	1	morning	2	36	0	inconsistent	prototypical	NA	0.18	5.76318795559928	0.0333333333333333	1.543962091906	NA	14.0429595331661	NA	NA	NA	3	2	9.98333333333333	9	2	7
5	1	morning	2	37	1	NA	NA	initial	0.94	1.73387287091464	1	1.13381962501444	1	1.11827133409679	NA	NA	NA	3	2	9.98333333333333	9	2	7
5	1	morning	2	38	0	consistent	some_atypical	NA	0	2.75810409476981	0.533333333333333	1.22051832824945	NA	4.18958285241388	NA	NA	NA	3	2	9.98333333333333	9	2	7
5	1	morning	2	39	1	NA	NA	initial	0.673333333333333	3.68000870430842	0.9	0.801279588602483	1	1.81091920565814	NA	NA	NA	3	2	9.98333333333333	9	2	7
5	1	morning	2	40	1	NA	NA	initial	0.44	3.89235397032462	0.353333333333333	1.1566484796349	0	6.63108253246173	NA	NA	NA	3	2	9.98333333333333	9	2	7
5	1	morning	2	41	1	NA	NA	initial	0.973333333333333	13.0816352537367	0.986666666666667	1.08525112085044	1	2.13156725023873	NA	NA	NA	3	2	9.98333333333333	9	2	7
5	1	morning	2	42	1	NA	NA	initial	-0.0133333333333333	2.30974838742986	0.08	0.921621158486232	1	2.27850407315418	NA	NA	NA	3	2	9.98333333333333	9	2	7
5	1	morning	2	43	0	inconsistent	most_atypical	NA	0.366666666666667	2.48857394908555	0.58	1.36990782036446	NA	2.61098532751203	NA	NA	NA	3	2	9.98333333333333	9	2	7
5	1	morning	2	44	0	inconsistent	most_atypical	NA	-0.573333333333333	4.34234002116136	-0.513333333333333	0.99393041501753	NA	8.4948928526137	NA	NA	NA	3	2	9.98333333333333	9	2	7
5	1	morning	2	45	0	inconsistent	some_atypical	NA	0.0266666666666667	11.2934340650681	0.0466666666666667	1.28529198816977	NA	4.84029960352927	NA	NA	NA	3	2	9.98333333333333	9	2	7
5	1	morning	2	46	0	inconsistent	some_atypical	NA	0.54	1.86892330041155	0.146666666666667	0.781591058243066	NA	3.24049765826203	NA	NA	NA	3	2	9.98333333333333	9	2	7
5	1	morning	2	47	0	inconsistent	most_atypical	NA	-0.986666666666667	2.75984422699548	-1	1.13390950858593	NA	NA	NA	NA	NA	3	2	9.98333333333333	9	2	7
5	1	morning	2	48	0	inconsistent	some_atypical	NA	-0.973333333333333	1.88566713547334	-1	2.72120551741682	NA	NA	NA	NA	NA	3	2	9.98333333333333	9	2	7
5	1	morning	2	49	0	consistent	prototypical	NA	0.253333333333333	2.27760990336537	0.713333333333333	1.05527948238887	NA	12.8169196292292	NA	NA	NA	3	2	9.98333333333333	9	2	7
5	1	morning	2	50	0	inconsistent	some_atypical	NA	0.833333333333333	5.20919953845441	0.473333333333333	1.01668742508627	NA	0.951133426977322	NA	NA	NA	3	2	9.98333333333333	9	2	7
5	1	morning	2	51	0	consistent	most_atypical	NA	-0.293333333333333	2.43374594557099	-0.3	1.42657454800792	NA	3.67849343642592	NA	NA	NA	3	2	9.98333333333333	9	2	7
5	1	morning	2	52	0	inconsistent	most_atypical	NA	-0.433333333333333	2.47571812011302	0.493333333333333	1.66756497090682	NA	5.05509411729872	NA	NA	NA	3	2	9.98333333333333	9	2	7
5	1	morning	2	53	0	inconsistent	prototypical	NA	0.54	13.1061908667907	0.66	1.22058737371117	NA	3.36447313404642	NA	NA	NA	3	2	9.98333333333333	9	2	7
6	1	evening	1	1	0	inconsistent	prototypical	NA	-0.893333333333333	13.5476390581462	-0.753333333333333	5.1610582403373	NA	17.024509846	NA	NA	NA	2	3	11.1333333333333	8	2	4
6	1	evening	1	2	0	consistent	prototypical	NA	0.74	43.7356255463092	0.686666666666667	3.36476972518722	NA	9.88434837240493	NA	NA	NA	2	3	11.1333333333333	8	2	4
6	1	evening	1	3	0	inconsistent	some_atypical	NA	0	9.51200838034856	0.713333333333333	2.23063855149667	NA	12.2876942262519	NA	NA	NA	2	3	11.1333333333333	8	2	4
6	1	evening	1	4	0	inconsistent	prototypical	NA	0.5	17.3876219771046	0.286666666666667	2.06077841873048	NA	3.19041975756409	NA	NA	NA	2	3	11.1333333333333	8	2	4
6	1	evening	1	5	0	consistent	prototypical	NA	0.173333333333333	8.72980735977762	0.466666666666667	3.10307231507613	NA	2.40920497046318	NA	NA	NA	2	3	11.1333333333333	8	2	4
6	1	evening	1	6	0	inconsistent	prototypical	NA	0.593333333333333	7.95129592850571	0.686666666666667	2.74445655019372	NA	2.88604776683496	NA	NA	NA	2	3	11.1333333333333	8	2	4
6	1	evening	1	7	1	NA	NA	initial	0.86	10.310114787193	0.786666666666667	1.87867045431631	1	2.92561560310423	NA	NA	NA	2	3	11.1333333333333	8	2	4
6	1	evening	1	8	1	NA	NA	initial	0.266666666666667	5.74464564825757	0.64	1.70940996147692	0	10.751924990589	NA	NA	NA	2	3	11.1333333333333	8	2	4
6	1	evening	1	9	0	inconsistent	most_atypical	NA	0.426666666666667	9.09327964804834	0.546666666666667	2.30723477393622	NA	4.20584275716101	NA	NA	NA	2	3	11.1333333333333	8	2	4
6	1	evening	1	10	0	inconsistent	some_atypical	NA	0.76	15.9202474575141	0.673333333333333	2.18672768012038	NA	14.7338950502453	NA	NA	NA	2	3	11.1333333333333	8	2	4
6	1	evening	1	11	0	inconsistent	some_atypical	NA	-0.873333333333333	4.85728184628533	0.626666666666667	5.02136422460899	NA	9.87634156239801	NA	NA	NA	2	3	11.1333333333333	8	2	4
6	1	evening	1	12	0	consistent	most_atypical	NA	-0.0266666666666667	6.07157940141042	0.613333333333333	1.66757014929317	NA	17.5935127549164	NA	NA	NA	2	3	11.1333333333333	8	2	4
6	1	evening	1	13	0	inconsistent	some_atypical	NA	0.0333333333333333	4.24550949674449	0.46	2.68135502474615	NA	4.93749301406206	NA	NA	NA	2	3	11.1333333333333	8	2	4
6	1	evening	1	14	0	consistent	some_atypical	NA	0.0533333333333333	11.8255954803608	0.66	1.2438984309847	NA	2.35596546874149	NA	NA	NA	2	3	11.1333333333333	8	2	4
6	1	evening	1	15	1	NA	NA	initial	0.56	5.22533478628611	0.686666666666667	1.67809401624254	0	13.853573284985	NA	NA	NA	2	3	11.1333333333333	8	2	4
6	1	evening	1	16	0	inconsistent	prototypical	NA	0	8.60209370151279	0.653333333333333	3.29532159608789	NA	4.51868590561207	NA	NA	NA	2	3	11.1333333333333	8	2	4
6	1	evening	1	17	1	NA	NA	bridge	0.5	4.43410962057533	0.646666666666667	1.84761109773535	0	5.89402129806695	NA	NA	NA	2	3	11.1333333333333	8	2	4
6	1	evening	1	18	1	NA	NA	initial	0.48	2.61295191122917	0.533333333333333	2.35746394647867	1	6.05066820379579	NA	NA	NA	2	3	11.1333333333333	8	2	4
6	1	evening	1	19	0	inconsistent	most_atypical	NA	0.293333333333333	4.09327156157815	0.7	1.32513564240071	NA	4.98327496100683	NA	NA	NA	2	3	11.1333333333333	8	2	4
6	1	evening	1	20	0	consistent	some_atypical	NA	0.48	5.75852631678572	0.333333333333333	1.47429140351596	NA	3.42137722513871	NA	NA	NA	2	3	11.1333333333333	8	2	4
6	1	evening	1	21	0	consistent	most_atypical	NA	0.733333333333333	11.1976739075326	0.653333333333333	1.51343470223946	NA	2.55354806152172	NA	NA	NA	2	3	11.1333333333333	8	2	4
6	1	evening	1	22	1	NA	NA	initial	0.54	5.7401592345559	0.506666666666667	3.25039712176658	1	8.33960693137487	NA	NA	NA	2	3	11.1333333333333	8	2	4
6	1	evening	1	23	0	inconsistent	some_atypical	NA	0.533333333333333	5.85463602852542	0.726666666666667	1.16100567852845	NA	3.35335790601675	NA	NA	NA	2	3	11.1333333333333	8	2	4
6	1	evening	1	24	1	NA	NA	initial	0.98	5.50522199925035	0.766666666666667	1.30052894612891	1	3.29011175787309	NA	NA	NA	2	3	11.1333333333333	8	2	4
6	1	evening	1	25	0	inconsistent	most_atypical	NA	0.886666666666667	5.72653857583646	0.953333333333333	2.83687294038828	NA	1.99880215118174	NA	NA	NA	2	3	11.1333333333333	8	2	4
6	1	evening	1	26	1	NA	NA	bridge	0.773333333333333	3.06506515981164	0.793333333333333	1.72844883947982	0	9.60465305668185	NA	NA	NA	2	3	11.1333333333333	8	2	4
6	1	evening	1	27	0	inconsistent	prototypical	NA	0	3.86643195312354	0.746666666666667	3.84936087683309	NA	5.82920638247742	NA	NA	NA	2	3	11.1333333333333	8	2	4
6	1	evening	1	28	1	NA	NA	initial	0.133333333333333	4.79747243100428	0.82	1.0065906275704	0	4.45921332127182	NA	NA	NA	2	3	11.1333333333333	8	2	4
6	1	evening	1	29	0	consistent	some_atypical	NA	-0.726666666666667	4.90072836994659	0.74	2.80237840604968	NA	4.81374886003323	NA	NA	NA	2	3	11.1333333333333	8	2	4
6	1	evening	1	30	0	inconsistent	most_atypical	NA	0.366666666666667	3.47931836397038	0.766666666666667	1.13933777762577	NA	11.4414962635783	NA	NA	NA	2	3	11.1333333333333	8	2	4
6	1	evening	1	31	0	inconsistent	most_atypical	NA	0.1	4.45146496599773	0.253333333333333	2.97530205178191	NA	2.5427234415838	NA	NA	NA	2	3	11.1333333333333	8	2	4
6	1	evening	1	32	0	consistent	most_atypical	NA	-0.526666666666667	3.83824421235477	0.666666666666667	1.62281237987918	NA	5.01836073782761	NA	NA	NA	2	3	11.1333333333333	8	2	4
6	1	evening	1	33	1	NA	NA	initial	0.513333333333333	4.53273607819574	0.82	1.20662154263118	0	2.50869512103964	NA	NA	NA	2	3	11.1333333333333	8	2	4
6	1	evening	1	34	0	inconsistent	most_atypical	NA	0.526666666666667	2.19743846802157	0.62	1.44832525393576	NA	3.44406899248133	NA	NA	NA	2	3	11.1333333333333	8	2	4
6	1	evening	1	35	0	inconsistent	most_atypical	NA	-0.366666666666667	5.42821430190816	0.233333333333333	1.2624154232326	NA	3.00065798690775	NA	NA	NA	2	3	11.1333333333333	8	2	4
6	1	evening	1	36	0	consistent	some_atypical	NA	0.473333333333333	5.33918270480353	0.506666666666667	1.26687819967628	NA	1.94683532914496	NA	NA	NA	2	3	11.1333333333333	8	2	4
6	1	evening	1	37	0	inconsistent	some_atypical	NA	0.273333333333333	15.6281842577155	0.76	3.29984253263683	NA	4.97341635846533	NA	NA	NA	2	3	11.1333333333333	8	2	4
6	1	evening	1	38	1	NA	NA	initial	0.586666666666667	5.54074102209415	0.693333333333333	0.800300193484873	1	1.58831380232004	NA	NA	NA	2	3	11.1333333333333	8	2	4
6	1	evening	1	39	1	NA	NA	initial	-0.373333333333333	5.96877070426126	0.746666666666667	2.84351998608327	0	2.23889977301587	NA	NA	NA	2	3	11.1333333333333	8	2	4
6	1	evening	1	40	0	inconsistent	some_atypical	NA	-0.786666666666667	3.20119181569316	0.246666666666667	2.71267967842869	NA	4.08687706137425	NA	NA	NA	2	3	11.1333333333333	8	2	4
6	1	evening	1	41	0	inconsistent	most_atypical	NA	-0.44	3.33059927009162	0.533333333333333	1.70790308629512	NA	5.3067769575573	NA	NA	NA	2	3	11.1333333333333	8	2	4
6	1	evening	1	42	0	consistent	prototypical	NA	0.0933333333333333	5.12652358485502	0.786666666666667	0.92243017166038	NA	1.67089460519492	NA	NA	NA	2	3	11.1333333333333	8	2	4
6	1	evening	1	43	0	inconsistent	prototypical	NA	-0.166666666666667	2.91598839691142	0.733333333333333	1.64824295896688	NA	8.82888230323442	NA	NA	NA	2	3	11.1333333333333	8	2	4
6	1	evening	1	44	1	NA	NA	initial	-0.413333333333333	11.6675042138086	0.746666666666667	1.08378711194382	0	2.55598394313711	NA	NA	NA	2	3	11.1333333333333	8	2	4
6	1	evening	1	45	0	consistent	prototypical	NA	0.426666666666667	2.94331462183618	0.72	1.0743888138968	NA	2.27105204176041	NA	NA	NA	2	3	11.1333333333333	8	2	4
6	1	evening	1	46	0	inconsistent	prototypical	NA	0.253333333333333	3.76121629893896	0.66	1.16282201517606	NA	1.68804343562806	NA	NA	NA	2	3	11.1333333333333	8	2	4
6	1	evening	1	47	0	inconsistent	some_atypical	NA	0.0133333333333333	7.41957115201512	0.806666666666667	1.64505037409253	NA	3.00727952923626	NA	NA	NA	2	3	11.1333333333333	8	2	4
6	1	evening	1	48	0	inconsistent	prototypical	NA	-0.0266666666666667	4.0904450432281	0.86	0.95558546873508	NA	2.74776421117713	NA	NA	NA	2	3	11.1333333333333	8	2	4
6	1	evening	1	49	1	NA	NA	initial	0.233333333333333	2.90851684633526	0.813333333333333	2.05926470117993	1	2.83018328546314	NA	NA	NA	2	3	11.1333333333333	8	2	4
6	1	evening	1	50	1	NA	NA	initial	-0.233333333333333	3.19862686225679	0.293333333333333	1.92638225891278	0	5.87617205837159	NA	NA	NA	2	3	11.1333333333333	8	2	4
6	1	evening	1	51	1	NA	NA	initial	0.513333333333333	3.68759961501928	0.806666666666667	1.14345874692663	1	1.22583023566403	NA	NA	NA	2	3	11.1333333333333	8	2	4
6	1	evening	1	52	0	consistent	most_atypical	NA	0.613333333333333	3.67221891364898	0.64	1.97495060309302	NA	4.83496796403779	NA	NA	NA	2	3	11.1333333333333	8	2	4
6	1	evening	1	53	1	NA	NA	initial	0.486666666666667	4.96485780508374	0.813333333333333	2.00804183079163	0	6.01120611315127	NA	NA	NA	2	3	11.1333333333333	8	2	4
6	1	morning	2	1	1	NA	NA	initial	0.48	6.14524367224658	0.46	1.46737408585614	1	6.41661774023669	NA	NA	NA	2	3	11.1333333333333	8	2	4
6	1	morning	2	2	0	consistent	most_atypical	NA	0.686666666666667	7.36445000153617	0.666666666666667	2.106237842876	NA	10.2827104984317	NA	NA	NA	2	3	11.1333333333333	8	2	4
6	1	morning	2	3	1	NA	NA	initial	0.286666666666667	8.22076626558555	0.553333333333333	2.55148384606582	1	4.75221828054055	NA	NA	NA	2	3	11.1333333333333	8	2	4
6	1	morning	2	4	0	inconsistent	most_atypical	NA	0.5	7.11039613411413	0.593333333333333	1.625323839864	NA	7.03093296109	NA	NA	NA	2	3	11.1333333333333	8	2	4
6	1	morning	2	5	0	inconsistent	some_atypical	NA	0.606666666666667	10.9832451047841	0.733333333333333	1.41045867954381	NA	4.96325762631022	NA	NA	NA	2	3	11.1333333333333	8	2	4
6	1	morning	2	6	1	NA	NA	initial	1	6.00210421523661	1	1.80085940260324	1	1.88394902853179	NA	NA	NA	2	3	11.1333333333333	8	2	4
6	1	morning	2	7	0	consistent	some_atypical	NA	0.853333333333333	7.51733018585946	0.906666666666667	2.90577710294747	NA	7.98087609172217	NA	NA	NA	2	3	11.1333333333333	8	2	4
6	1	morning	2	8	0	inconsistent	prototypical	NA	0.513333333333333	4.50878438417567	0.813333333333333	1.85466433237889	NA	6.30194562789984	NA	NA	NA	2	3	11.1333333333333	8	2	4
6	1	morning	2	9	1	NA	NA	bridge	1	5.55194259548443	1	1.083961904631	0	3.62609578293632	NA	NA	NA	2	3	11.1333333333333	8	2	4
6	1	morning	2	10	1	NA	NA	initial	0.8	3.61070357396966	1	0.917216291592922	0	4.92015259884647	NA	NA	NA	2	3	11.1333333333333	8	2	4
6	1	morning	2	11	0	inconsistent	most_atypical	NA	-0.806666666666667	6.22611823832267	0.9	10.5201445746061	NA	6.27813544502715	NA	NA	NA	2	3	11.1333333333333	8	2	4
6	1	morning	2	12	0	consistent	most_atypical	NA	0.846666666666667	8.31935664525372	0.88	2.16538883608882	NA	2.8075913557841	NA	NA	NA	2	3	11.1333333333333	8	2	4
6	1	morning	2	13	1	NA	NA	initial	0.713333333333333	3.55647037437302	0.766666666666667	2.08734514264506	0	8.8280052379414	NA	NA	NA	2	3	11.1333333333333	8	2	4
6	1	morning	2	14	1	NA	NA	initial	0.146666666666667	8.28178149199812	0.826666666666667	2.68476127934991	0	14.2271610768221	NA	NA	NA	2	3	11.1333333333333	8	2	4
6	1	morning	2	15	0	inconsistent	prototypical	NA	-0.713333333333333	4.77584029838908	0.813333333333333	1.43566719282535	NA	4.40636663482292	NA	NA	NA	2	3	11.1333333333333	8	2	4
6	1	morning	2	16	0	inconsistent	some_atypical	NA	0.393333333333333	3.86645994600258	0.806666666666667	1.55180637023295	NA	2.4852463407733	NA	NA	NA	2	3	11.1333333333333	8	2	4
6	1	morning	2	17	0	inconsistent	most_atypical	NA	0.00666666666666667	5.97706862716586	0.74	3.90537247041357	NA	8.25516780599719	NA	NA	NA	2	3	11.1333333333333	8	2	4
6	1	morning	2	18	0	consistent	prototypical	NA	-0.466666666666667	7.54727423706208	0.713333333333333	2.52494355995441	NA	2.08230822964106	NA	NA	NA	2	3	11.1333333333333	8	2	4
6	1	morning	2	19	1	NA	NA	initial	1	13.65434572706	1	1.20062701101415	0	4.64641791520989	NA	NA	NA	2	3	11.1333333333333	8	2	4
6	1	morning	2	20	0	consistent	prototypical	NA	0.1	4.06452150424593	1	1.58409797438071	NA	3.71579108934384	NA	NA	NA	2	3	11.1333333333333	8	2	4
6	1	morning	2	21	0	inconsistent	some_atypical	NA	0.0866666666666667	5.74733127752552	1	1.68413800219423	NA	6.24286243625102	NA	NA	NA	2	3	11.1333333333333	8	2	4
6	1	morning	2	22	1	NA	NA	initial	0.746666666666667	15.0094883700949	0.733333333333333	1.25684200803516	0	6.58744824462337	NA	NA	NA	2	3	11.1333333333333	8	2	4
6	1	morning	2	23	0	inconsistent	prototypical	NA	-0.04	2.49441355353338	0.573333333333333	2.74156689681695	NA	4.01687625719933	NA	NA	NA	2	3	11.1333333333333	8	2	4
6	1	morning	2	24	0	inconsistent	prototypical	NA	0.1	3.30329606175655	0.666666666666667	1.08296571861138	NA	2.1128951520659	NA	NA	NA	2	3	11.1333333333333	8	2	4
6	1	morning	2	25	0	inconsistent	most_atypical	NA	0.0733333333333333	4.33381393851596	0.76	1.50053715836839	NA	1.59843272707076	NA	NA	NA	2	3	11.1333333333333	8	2	4
6	1	morning	2	26	0	inconsistent	some_atypical	NA	0.426666666666667	3.09603370094555	0.746666666666667	1.49947317072656	NA	2.92235708414228	NA	NA	NA	2	3	11.1333333333333	8	2	4
6	1	morning	2	27	0	inconsistent	most_atypical	NA	0.02	3.47821207949892	0.513333333333333	1.89229391355184	NA	2.47308186150622	NA	NA	NA	2	3	11.1333333333333	8	2	4
6	1	morning	2	28	0	inconsistent	some_atypical	NA	-0.88	5.20825064866222	0.673333333333333	2.9562367387407	NA	7.74120922776638	NA	NA	NA	2	3	11.1333333333333	8	2	4
6	1	morning	2	29	0	consistent	some_atypical	NA	0.573333333333333	5.31650369046838	0.466666666666667	1.59818982315483	NA	3.91743555825087	NA	NA	NA	2	3	11.1333333333333	8	2	4
6	1	morning	2	30	1	NA	NA	initial	1	13.1375534770486	1	1.01734371506609	0	2.62015070163761	NA	NA	NA	2	3	11.1333333333333	8	2	4
6	1	morning	2	31	0	consistent	some_atypical	NA	0.486666666666667	4.83157539690728	0.826666666666667	2.2364925063448	NA	2.7399909759697	NA	NA	NA	2	3	11.1333333333333	8	2	4
6	1	morning	2	32	0	inconsistent	prototypical	NA	0	4.13039294307237	0.566666666666667	2.11517956861644	NA	1.75507963279961	NA	NA	NA	2	3	11.1333333333333	8	2	4
6	1	morning	2	33	0	consistent	most_atypical	NA	-0.54	14.1262897017587	0.66	2.11523586261319	NA	2.17997986645787	NA	NA	NA	2	3	11.1333333333333	8	2	4
6	1	morning	2	34	1	NA	NA	bridge	1	5.6186080595653	1	5.0719684844953	0	2.41860793513479	NA	NA	NA	2	3	11.1333333333333	8	2	4
6	1	morning	2	35	0	inconsistent	some_atypical	NA	0.506666666666667	4.00361015734961	0.56	1.08693117962684	NA	2.60902004138916	NA	NA	NA	2	3	11.1333333333333	8	2	4
6	1	morning	2	36	0	inconsistent	some_atypical	NA	-0.753333333333333	3.99506622177432	0.833333333333333	1.57627590818447	NA	2.76910741216852	NA	NA	NA	2	3	11.1333333333333	8	2	4
6	1	morning	2	37	0	inconsistent	most_atypical	NA	0.0666666666666667	4.24703472323017	0.74	2.08983358604019	NA	3.57093762015575	NA	NA	NA	2	3	11.1333333333333	8	2	4
6	1	morning	2	38	0	inconsistent	prototypical	NA	-0.346666666666667	3.68509593314957	0.846666666666667	1.52113422923139	NA	2.31123102692072	NA	NA	NA	2	3	11.1333333333333	8	2	4
6	1	morning	2	39	0	consistent	prototypical	NA	0.753333333333333	5.74790323694469	0.906666666666667	3.75479287552298	NA	3.95538984067389	NA	NA	NA	2	3	11.1333333333333	8	2	4
6	1	morning	2	40	1	NA	NA	initial	1	3.08447352686198	1	1.43403093476081	1	2.96456234075595	NA	NA	NA	2	3	11.1333333333333	8	2	4
6	1	morning	2	41	0	consistent	most_atypical	NA	0.646666666666667	5.84771653372445	1	1.25061701185768	NA	8.8830620093504	NA	NA	NA	2	3	11.1333333333333	8	2	4
6	1	morning	2	42	0	inconsistent	most_atypical	NA	-0.36	5.70390559197403	0.786666666666667	2.21769155599759	NA	1.33677668211749	NA	NA	NA	2	3	11.1333333333333	8	2	4
6	1	morning	2	43	1	NA	NA	initial	0.00666666666666667	3.47956655654707	0.806666666666667	0.84954562204075	1	2.95378934952896	NA	NA	NA	2	3	11.1333333333333	8	2	4
6	1	morning	2	44	1	NA	NA	initial	0.626666666666667	3.82242435700027	0.66	1.77916662039934	0	2.35522742784815	NA	NA	NA	2	3	11.1333333333333	8	2	4
6	1	morning	2	45	0	inconsistent	most_atypical	NA	-0.886666666666667	3.09917279094225	0.46	1.83586027187994	NA	5.14878615073394	NA	NA	NA	2	3	11.1333333333333	8	2	4
6	1	morning	2	46	0	inconsistent	prototypical	NA	-0.526666666666667	4.96107646726887	0.626666666666667	1.00448380285525	NA	3.63225888687884	NA	NA	NA	2	3	11.1333333333333	8	2	4
6	1	morning	2	47	0	inconsistent	prototypical	NA	0.566666666666667	14.7392162337492	0.853333333333333	0.835692011925858	NA	1.27208088588668	NA	NA	NA	2	3	11.1333333333333	8	2	4
6	1	morning	2	48	1	NA	NA	initial	-0.84	4.38532170007238	0.82	0.780877833429258	1	1.22323791406234	NA	NA	NA	2	3	11.1333333333333	8	2	4
6	1	morning	2	49	0	inconsistent	some_atypical	NA	-0.806666666666667	2.28512149871676	0.706666666666667	0.933623969584005	NA	4.80039132270031	NA	NA	NA	2	3	11.1333333333333	8	2	4
6	1	morning	2	50	1	NA	NA	initial	-0.833333333333333	3.40709441353101	0.766666666666667	1.34761871900992	1	1.57206536614103	NA	NA	NA	2	3	11.1333333333333	8	2	4
6	1	morning	2	51	0	consistent	prototypical	NA	0.673333333333333	3.64571377375978	0.746666666666667	4.45250842787209	NA	6.44113610780914	NA	NA	NA	2	3	11.1333333333333	8	2	4
6	1	morning	2	52	0	consistent	some_atypical	NA	-0.0133333333333333	3.14430346922018	0.713333333333333	1.12713908797014	NA	2.96797108207829	NA	NA	NA	2	3	11.1333333333333	8	2	4
6	1	morning	2	53	1	NA	NA	initial	0	6.83323715833831	0.94	1.56707168443245	1	2.30908345768694	NA	NA	NA	2	3	11.1333333333333	8	2	4
7	1	evening	1	1	1	NA	NA	initial	0.86	10.0201784995152	1	19.0061414769152	1	7.66279533924535	NA	NA	NA	1	1	10.5	8.5	2	4
7	1	evening	1	2	0	inconsistent	some_atypical	NA	-0.986666666666667	33.5057824106188	0.04	10.875101378886	NA	NA	NA	NA	NA	1	1	10.5	8.5	2	4
7	1	evening	1	3	0	inconsistent	some_atypical	NA	0.986666666666667	2.94108032993972	1	7.20239045412745	NA	1.1247708479641	NA	NA	NA	1	1	10.5	8.5	2	4
7	1	evening	1	4	1	NA	NA	initial	-1	16.6050607634243	-0.0133333333333333	6.60804339358583	0	NA	NA	NA	NA	1	1	10.5	8.5	2	4
7	1	evening	1	5	0	consistent	some_atypical	NA	-0.553333333333333	12.5664632278495	0.133333333333333	8.95657694409601	NA	4.29937818425242	NA	NA	NA	1	1	10.5	8.5	2	4
7	1	evening	1	6	1	NA	NA	initial	0.833333333333333	15.9169443518622	0.0466666666666667	2.7969987669494	0	5.67479894822463	NA	NA	NA	1	1	10.5	8.5	2	4
7	1	evening	1	7	0	consistent	most_atypical	NA	0.24	11.0132123942021	0.226666666666667	3.29628514393698	NA	3.35258407634683	NA	NA	NA	1	1	10.5	8.5	2	4
7	1	evening	1	8	1	NA	NA	initial	1	7.30171234894078	0.98	3.36675670114346	0	21.5897146803327	NA	NA	NA	1	1	10.5	8.5	2	4
7	1	evening	1	9	0	inconsistent	most_atypical	NA	0.48	12.6633013599785	0.353333333333333	2.77524827094749	NA	9.32012783526443	NA	NA	NA	1	1	10.5	8.5	2	4
7	1	evening	1	10	0	inconsistent	most_atypical	NA	0.26	6.9929090491496	0.193333333333333	3.07157055428252	NA	8.27802983019501	NA	NA	NA	1	1	10.5	8.5	2	4
7	1	evening	1	11	1	NA	NA	initial	0.96	3.50185865024105	0.72	7.55373526574112	0	15.5910576413153	NA	NA	NA	1	1	10.5	8.5	2	4
7	1	evening	1	12	0	consistent	some_atypical	NA	0.74	3.89739024115261	0.36	1.88993055559695	NA	36.7228354662657	NA	NA	NA	1	1	10.5	8.5	2	4
7	1	evening	1	13	0	consistent	some_atypical	NA	-0.98	2.84661057405174	-0.353333333333333	4.09903065662365	NA	NA	NA	NA	NA	1	1	10.5	8.5	2	4
7	1	evening	1	14	1	NA	NA	initial	0.986666666666667	3.86431508103851	0.266666666666667	3.10476514406037	1	3.02771313954145	NA	NA	NA	1	1	10.5	8.5	2	4
7	1	evening	1	15	0	inconsistent	prototypical	NA	0.126666666666667	6.42831520165782	0.28	2.49987530999351	NA	7.81638492993079	NA	NA	NA	1	1	10.5	8.5	2	4
7	1	evening	1	16	1	NA	NA	initial	0.0666666666666667	10.9848459954374	0.94	2.4908027027268	1	8.95680056349374	NA	NA	NA	1	1	10.5	8.5	2	4
7	1	evening	1	17	0	inconsistent	prototypical	NA	0.84	3.62385724263731	0.56	2.00411179556977	NA	8.52461496752221	NA	NA	NA	1	1	10.5	8.5	2	4
7	1	evening	1	18	0	inconsistent	most_atypical	NA	-0.446666666666667	4.68403701519128	0.0933333333333333	2.33034559839871	NA	2.84586071781814	NA	NA	NA	1	1	10.5	8.5	2	4
7	1	evening	1	19	1	NA	NA	bridge	0.26	12.1746075185947	0.293333333333333	2.97031570365652	0	8.31498458655551	NA	NA	NA	1	1	10.5	8.5	2	4
7	1	evening	1	20	1	NA	NA	initial	0.98	5.30060949118342	0.573333333333333	1.46353885077406	1	4.8935790680116	NA	NA	NA	1	1	10.5	8.5	2	4
7	1	evening	1	21	1	NA	NA	initial	0.98	2.31096627772786	0.973333333333333	1.75625554157887	0	1.86476947332267	NA	NA	NA	1	1	10.5	8.5	2	4
7	1	evening	1	22	0	inconsistent	some_atypical	NA	0.873333333333333	3.35828684014268	0.66	1.36686742235906	NA	3.31782974826638	NA	NA	NA	1	1	10.5	8.5	2	4
7	1	evening	1	23	0	inconsistent	some_atypical	NA	0.766666666666667	3.72100981057156	0.733333333333333	1.34678987402003	NA	16.2334122956963	NA	NA	NA	1	1	10.5	8.5	2	4
7	1	evening	1	24	1	NA	NA	initial	0.86	2.55888535676058	0.74	1.92361934750807	0	3.41463149164338	NA	NA	NA	1	1	10.5	8.5	2	4
7	1	evening	1	25	0	consistent	most_atypical	NA	0.0666666666666667	3.18362632044591	-0.606666666666667	2.3815056362655	NA	9.90175222104881	NA	NA	NA	1	1	10.5	8.5	2	4
7	1	evening	1	26	0	inconsistent	some_atypical	NA	0.686666666666667	3.32662399753463	0.346666666666667	1.55472335917875	NA	9.02338754828088	NA	NA	NA	1	1	10.5	8.5	2	4
7	1	evening	1	27	0	consistent	prototypical	NA	-0.793333333333333	7.25270795333199	-0.406666666666667	1.78702017408796	NA	15.150917224586	NA	NA	NA	1	1	10.5	8.5	2	4
7	1	evening	1	28	0	consistent	prototypical	NA	-0.106666666666667	10.9396107859211	-0.06	1.71825950825587	NA	45.3127502576681	NA	NA	NA	1	1	10.5	8.5	2	4
7	1	evening	1	29	0	consistent	some_atypical	NA	0.9	2.8254758870462	0.66	1.9014209904708	NA	7.94249078130815	NA	NA	NA	1	1	10.5	8.5	2	4
7	1	evening	1	30	0	inconsistent	some_atypical	NA	0.5	3.61012688046321	0.266666666666667	2.37302302359603	NA	35.7588873471832	NA	NA	NA	1	1	10.5	8.5	2	4
7	1	evening	1	31	1	NA	NA	initial	0.886666666666667	2.25560443243012	0.86	1.24229642818682	1	6.34737209335435	NA	NA	NA	1	1	10.5	8.5	2	4
7	1	evening	1	32	0	inconsistent	prototypical	NA	0.573333333333333	4.44173734833021	0.726666666666667	1.08814701123629	NA	4.86958677868824	NA	NA	NA	1	1	10.5	8.5	2	4
7	1	evening	1	33	0	inconsistent	prototypical	NA	0.22	4.36496339086443	0.453333333333333	0.93813502159901	NA	8.95619595120661	NA	NA	NA	1	1	10.5	8.5	2	4
7	1	evening	1	34	0	consistent	prototypical	NA	0.253333333333333	4.19768822425976	0.24	2.22382371523418	NA	14.555382710183	NA	NA	NA	1	1	10.5	8.5	2	4
7	1	evening	1	35	0	inconsistent	prototypical	NA	-1	13.1041530672228	-0.886666666666667	3.85483317845501	NA	NA	NA	NA	NA	1	1	10.5	8.5	2	4
7	1	evening	1	36	0	inconsistent	most_atypical	NA	-1	3.75143014988862	-0.993333333333333	1.1970845448086	NA	NA	NA	NA	NA	1	1	10.5	8.5	2	4
7	1	evening	1	37	0	inconsistent	some_atypical	NA	-1	7.68586267100181	-1	4.53478141315281	NA	NA	NA	NA	NA	1	1	10.5	8.5	2	4
7	1	evening	1	38	0	inconsistent	most_atypical	NA	-0.973333333333333	4.89872635982465	-0.966666666666667	1.31650855822954	NA	NA	NA	NA	NA	1	1	10.5	8.5	2	4
7	1	evening	1	39	1	NA	NA	initial	-1	5.885361750843	-1	1.51725231844466	0	NA	NA	NA	NA	1	1	10.5	8.5	2	4
7	1	evening	1	40	0	inconsistent	most_atypical	NA	-1	5.82354541937821	-0.986666666666667	1.22846902941819	NA	NA	NA	NA	NA	1	1	10.5	8.5	2	4
7	1	evening	1	41	0	consistent	prototypical	NA	0.413333333333333	11.7084510404384	0.473333333333333	3.0915793684544	NA	17.0352941207821	NA	NA	NA	1	1	10.5	8.5	2	4
7	1	evening	1	42	1	NA	NA	initial	0.533333333333333	3.8572090191301	0.273333333333333	1.39962348155677	1	5.46061966754496	NA	NA	NA	1	1	10.5	8.5	2	4
7	1	evening	1	43	0	inconsistent	most_atypical	NA	-1	3.31794948887546	-1	1.13369821151718	NA	NA	NA	NA	NA	1	1	10.5	8.5	2	4
7	1	evening	1	44	0	consistent	most_atypical	NA	-0.993333333333333	3.03681747033261	-0.993333333333333	1.30593064008281	NA	NA	NA	NA	NA	1	1	10.5	8.5	2	4
7	1	evening	1	45	1	NA	NA	initial	1	2.71760326751973	1	5.63523975550197	0	2.29654266405851	NA	NA	NA	1	1	10.5	8.5	2	4
7	1	evening	1	46	1	NA	NA	bridge	0.733333333333333	9.1291234975215	0.7	5.41704496508464	0	3.91230805695523	NA	NA	NA	1	1	10.5	8.5	2	4
7	1	evening	1	47	0	inconsistent	prototypical	NA	-1	4.13482221832965	-1	1.30394450086169	NA	NA	NA	NA	NA	1	1	10.5	8.5	2	4
7	1	evening	1	48	0	inconsistent	prototypical	NA	-0.96	7.70013793080579	-0.98	1.34913305810187	NA	NA	NA	NA	NA	1	1	10.5	8.5	2	4
7	1	evening	1	49	1	NA	NA	initial	0.953333333333333	10.9996456257068	0.926666666666667	2.08408982551191	1	3.80373378843069	NA	NA	NA	1	1	10.5	8.5	2	4
7	1	evening	1	50	0	inconsistent	some_atypical	NA	-0.933333333333333	8.21370796486735	-0.96	2.09791255905293	NA	NA	NA	NA	NA	1	1	10.5	8.5	2	4
7	1	evening	1	51	0	consistent	most_atypical	NA	-0.993333333333333	4.21520985441748	-0.986666666666667	1.34853622107767	NA	NA	NA	NA	NA	1	1	10.5	8.5	2	4
7	1	evening	1	52	0	inconsistent	prototypical	NA	-1	4.0515051354887	-0.973333333333333	1.81120093830395	NA	NA	NA	NA	NA	1	1	10.5	8.5	2	4
7	1	evening	1	53	0	inconsistent	most_atypical	NA	-1	1.98422116704751	-0.94	1.11461000062991	NA	NA	NA	NA	NA	1	1	10.5	8.5	2	4
7	1	morning	2	1	0	consistent	some_atypical	NA	0.94	7.25581841391977	0.72	2.37370166089386	NA	8.18619965878315	NA	NA	NA	1	1	10.5	8.5	2	4
7	1	morning	2	2	0	inconsistent	some_atypical	NA	0.926666666666667	3.26919453032315	0.94	2.05768873135094	NA	3.68744791590143	NA	NA	NA	1	1	10.5	8.5	2	4
7	1	morning	2	3	0	consistent	most_atypical	NA	-0.993333333333333	5.04755587526597	-0.273333333333333	3.15525432676077	NA	NA	NA	NA	NA	1	1	10.5	8.5	2	4
7	1	morning	2	4	1	NA	NA	initial	0.98	2.1662788616959	0.94	5.52197943301871	0	2.63753535773139	NA	NA	NA	1	1	10.5	8.5	2	4
7	1	morning	2	5	1	NA	NA	initial	0.893333333333333	3.18967680213973	0.886666666666667	2.51850042352453	0	2.2752418986056	NA	NA	NA	1	1	10.5	8.5	2	4
7	1	morning	2	6	0	inconsistent	prototypical	NA	0.653333333333333	8.77815968205687	0.5	4.87789056124166	NA	2.79151247255504	NA	NA	NA	1	1	10.5	8.5	2	4
7	1	morning	2	7	0	inconsistent	some_atypical	NA	0.733333333333333	13.1547806514427	0.68	5.85646787460428	NA	11.8633269908605	NA	NA	NA	1	1	10.5	8.5	2	4
7	1	morning	2	8	1	NA	NA	bridge	0.96	2.6692299238639	0.72	1.3200432426529	0	18.2399585347157	NA	NA	NA	1	1	10.5	8.5	2	4
7	1	morning	2	9	0	inconsistent	most_atypical	NA	-0.586666666666667	8.45203317946289	-0.766666666666667	1.30838019459043	NA	5.77404869103339	NA	NA	NA	1	1	10.5	8.5	2	4
7	1	morning	2	10	0	inconsistent	prototypical	NA	-0.76	6.31237735447939	0.06	2.03972390526906	NA	19.664813827374	NA	NA	NA	1	1	10.5	8.5	2	4
7	1	morning	2	11	0	inconsistent	some_atypical	NA	0.633333333333333	10.1981317343889	0.366666666666667	1.9850997866597	NA	1.98643435037229	NA	NA	NA	1	1	10.5	8.5	2	4
7	1	morning	2	12	0	inconsistent	prototypical	NA	0.453333333333333	7.45023738103919	0.58	1.45544034452178	NA	1.90144400892314	NA	NA	NA	1	1	10.5	8.5	2	4
7	1	morning	2	13	1	NA	NA	initial	0.593333333333333	8.13474166893866	0.56	5.41565380000975	1	6.26954100059811	NA	NA	NA	1	1	10.5	8.5	2	4
7	1	morning	2	14	1	NA	NA	initial	0.96	5.17583447473589	0.766666666666667	1.63617186958436	0	23.2378069355618	NA	NA	NA	1	1	10.5	8.5	2	4
7	1	morning	2	15	0	inconsistent	some_atypical	NA	0.846666666666667	6.12361076695379	0.433333333333333	6.61060646839906	NA	3.57169045379851	NA	NA	NA	1	1	10.5	8.5	2	4
7	1	morning	2	16	0	inconsistent	most_atypical	NA	-0.693333333333333	6.92175886151381	0.16	1.76085887220688	NA	12.897391177481	NA	NA	NA	1	1	10.5	8.5	2	4
7	1	morning	2	17	0	inconsistent	prototypical	NA	0.8	4.3235278504435	0.346666666666667	1.30915026681032	NA	5.50813492841553	NA	NA	NA	1	1	10.5	8.5	2	4
7	1	morning	2	18	0	inconsistent	most_atypical	NA	0.46	7.65788411069661	0.0733333333333333	1.72510463232175	NA	1.3402551492909	NA	NA	NA	1	1	10.5	8.5	2	4
7	1	morning	2	19	1	NA	NA	initial	0.853333333333333	6.24981832003687	0.566666666666667	1.61897556053009	1	2.79656241682824	NA	NA	NA	1	1	10.5	8.5	2	4
7	1	morning	2	20	1	NA	NA	initial	0.96	1.93177011085209	0.966666666666667	3.67933198960964	1	3.68503941874951	NA	NA	NA	1	1	10.5	8.5	2	4
7	1	morning	2	21	0	consistent	prototypical	NA	0.733333333333333	7.59658437443431	0.333333333333333	1.78872578160372	NA	24.3131853704108	NA	NA	NA	1	1	10.5	8.5	2	4
7	1	morning	2	22	0	consistent	prototypical	NA	0.226666666666667	8.56663553335238	0.573333333333333	1.67334402515553	NA	2.43669331667479	NA	NA	NA	1	1	10.5	8.5	2	4
7	1	morning	2	23	1	NA	NA	initial	0.78	6.01591853576247	0.7	0.981472423183732	1	2.14073958573863	NA	NA	NA	1	1	10.5	8.5	2	4
7	1	morning	2	24	1	NA	NA	initial	0.713333333333333	3.44035706890281	0.746666666666667	3.41855338937603	1	4.56378041906282	NA	NA	NA	1	1	10.5	8.5	2	4
7	1	morning	2	25	0	inconsistent	some_atypical	NA	0.7	6.50591055199038	0.706666666666667	1.17083646985702	NA	3.13056256552227	NA	NA	NA	1	1	10.5	8.5	2	4
7	1	morning	2	26	1	NA	NA	initial	0.986666666666667	3.22978680173401	0.9	1.47806759062223	1	2.2414056857815	NA	NA	NA	1	1	10.5	8.5	2	4
7	1	morning	2	27	1	NA	NA	bridge	-1	9.55316984455567	-1	2.3175140718231	0	NA	NA	NA	NA	1	1	10.5	8.5	2	4
7	1	morning	2	28	0	inconsistent	most_atypical	NA	0.0266666666666667	4.58228050137404	0.0266666666666667	1.80698607163504	NA	27.1162453187862	NA	NA	NA	1	1	10.5	8.5	2	4
7	1	morning	2	29	0	inconsistent	most_atypical	NA	-0.973333333333333	8.3595980812097	-1	1.1672685102094	NA	NA	NA	NA	NA	1	1	10.5	8.5	2	4
7	1	morning	2	30	0	consistent	some_atypical	NA	-0.986666666666667	2.92800901120063	-1	1.26714463310782	NA	NA	NA	NA	NA	1	1	10.5	8.5	2	4
7	1	morning	2	31	1	NA	NA	initial	0.566666666666667	8.08709080889821	0.54	1.46247082983609	0	9.13585167995188	NA	NA	NA	1	1	10.5	8.5	2	4
7	1	morning	2	32	0	consistent	most_atypical	NA	-1	7.06907808652613	-1	1.33405445097014	NA	NA	NA	NA	NA	1	1	10.5	8.5	2	4
7	1	morning	2	33	0	inconsistent	some_atypical	NA	-0.946666666666667	4.69115272199269	-0.926666666666667	1.78161847568117	NA	NA	NA	NA	NA	1	1	10.5	8.5	2	4
7	1	morning	2	34	0	inconsistent	prototypical	NA	0.586666666666667	6.94360079581384	0.706666666666667	1.2099568209378	NA	13.1985628006514	NA	NA	NA	1	1	10.5	8.5	2	4
7	1	morning	2	35	0	consistent	some_atypical	NA	0.0466666666666667	5.9707274902612	0.0533333333333333	1.07961992686614	NA	4.16888827423099	NA	NA	NA	1	1	10.5	8.5	2	4
7	1	morning	2	36	0	inconsistent	some_atypical	NA	-0.653333333333333	7.70983381476253	-0.793333333333333	1.79618484515231	NA	6.37407301238272	NA	NA	NA	1	1	10.5	8.5	2	4
7	1	morning	2	37	0	consistent	some_atypical	NA	-0.733333333333333	6.42142498737667	-0.733333333333333	1.1087691495195	NA	8.21742925804574	NA	NA	NA	1	1	10.5	8.5	2	4
7	1	morning	2	38	1	NA	NA	initial	0.7	3.20247163227759	0.08	2.56845776783302	1	2.94405394396745	NA	NA	NA	1	1	10.5	8.5	2	4
7	1	morning	2	39	0	inconsistent	prototypical	NA	0.666666666666667	3.21822047932073	0.6	1.28054376458749	NA	2.3192445570603	NA	NA	NA	1	1	10.5	8.5	2	4
7	1	morning	2	40	0	inconsistent	prototypical	NA	-0.966666666666667	8.68652669060975	-0.973333333333333	1.24782067316119	NA	NA	NA	NA	NA	1	1	10.5	8.5	2	4
7	1	morning	2	41	0	inconsistent	most_atypical	NA	-0.96	3.1034545317525	-0.986666666666667	1.82577975175809	NA	NA	NA	NA	NA	1	1	10.5	8.5	2	4
7	1	morning	2	42	1	NA	NA	initial	1	2.55107329506427	0.84	2.15610619576182	1	7.06617756420746	NA	NA	NA	1	1	10.5	8.5	2	4
7	1	morning	2	43	0	consistent	most_atypical	NA	-0.926666666666667	2.83662296517286	-0.953333333333333	1.201767806313	NA	NA	NA	NA	NA	1	1	10.5	8.5	2	4
7	1	morning	2	44	0	inconsistent	some_atypical	NA	-0.966666666666667	3.49854417087045	-0.986666666666667	1.76475961750839	NA	NA	NA	NA	NA	1	1	10.5	8.5	2	4
7	1	morning	2	45	0	consistent	most_atypical	NA	-0.953333333333333	2.03087180736475	-0.96	1.28413225128315	NA	NA	NA	NA	NA	1	1	10.5	8.5	2	4
7	1	morning	2	46	0	inconsistent	most_atypical	NA	-0.886666666666667	3.49828571768012	-0.946666666666667	1.40820251195692	NA	11.9795861195307	NA	NA	NA	1	1	10.5	8.5	2	4
7	1	morning	2	47	0	inconsistent	prototypical	NA	0.386666666666667	2.40892002277542	0.3	1.7568707318278	NA	10.3426770201186	NA	NA	NA	1	1	10.5	8.5	2	4
7	1	morning	2	48	1	NA	NA	initial	0.98	2.20028893183917	0.966666666666667	1.68587200483307	1	7.54283949418459	NA	NA	NA	1	1	10.5	8.5	2	4
7	1	morning	2	49	1	NA	NA	initial	0.413333333333333	3.64387259143405	0.5	1.41727854043711	0	25.5836508317152	NA	NA	NA	1	1	10.5	8.5	2	4
7	1	morning	2	50	0	consistent	prototypical	NA	-1	4.14419682417065	-1	1.05063896311913	NA	NA	NA	NA	NA	1	1	10.5	8.5	2	4
7	1	morning	2	51	1	NA	NA	initial	0.54	4.99249167100061	0.34	1.14491651195567	1	2.08608374360483	NA	NA	NA	1	1	10.5	8.5	2	4
7	1	morning	2	52	0	consistent	prototypical	NA	0.473333333333333	3.66044033982325	0.646666666666667	1.19462504470721	NA	21.1268770423485	NA	NA	NA	1	1	10.5	8.5	2	4
7	1	morning	2	53	0	inconsistent	most_atypical	NA	-1	2.68422331637703	-1	1.03936997067649	NA	NA	NA	NA	NA	1	1	10.5	8.5	2	4
8	1	evening	1	1	0	consistent	some_atypical	NA	-0.966666666666667	13.0599340711269	-0.993333333333333	31.0600043604281	NA	NA	NA	NA	NA	2	1	12.8666666666667	8	2	3
8	1	evening	1	2	0	inconsistent	some_atypical	NA	-0.973333333333333	4.07044138883066	0.00666666666666667	7.73777611488913	NA	NA	NA	NA	NA	2	1	12.8666666666667	8	2	3
8	1	evening	1	3	1	NA	NA	initial	-0.986666666666667	6.40059801889583	-0.0666666666666667	13.5816813014608	0	NA	NA	NA	NA	2	1	12.8666666666667	8	2	3
8	1	evening	1	4	0	inconsistent	prototypical	NA	0.533333333333333	17.0899643981611	0.94	4.83670022203296	NA	17.5120143390232	NA	NA	NA	2	1	12.8666666666667	8	2	3
8	1	evening	1	5	0	consistent	some_atypical	NA	-0.986666666666667	3.48844285246014	-0.46	6.04324751507374	NA	NA	NA	NA	NA	2	1	12.8666666666667	8	2	3
8	1	evening	1	6	0	inconsistent	some_atypical	NA	1	4.68487968244153	0.92	3.29527447505825	NA	22.8080548430735	NA	NA	NA	2	1	12.8666666666667	8	2	3
8	1	evening	1	7	1	NA	NA	initial	1	2.8009285652297	1	2.30076326096605	1	3.38398548432451	NA	NA	NA	2	1	12.8666666666667	8	2	3
8	1	evening	1	8	0	inconsistent	most_atypical	NA	-0.96	3.97612123100407	0.506666666666667	2.74349536261434	NA	NA	NA	NA	NA	2	1	12.8666666666667	8	2	3
8	1	evening	1	9	0	inconsistent	some_atypical	NA	-0.98	6.31104727018101	0.513333333333333	5.44782030073111	NA	NA	NA	NA	NA	2	1	12.8666666666667	8	2	3
8	1	evening	1	10	0	consistent	prototypical	NA	-1	4.21819074712403	0.526666666666667	5.78454058320494	NA	NA	NA	NA	NA	2	1	12.8666666666667	8	2	3
8	1	evening	1	11	0	inconsistent	most_atypical	NA	-0.986666666666667	7.08543633639783	-0.973333333333333	2.99857524205436	NA	NA	NA	NA	NA	2	1	12.8666666666667	8	2	3
8	1	evening	1	12	1	NA	NA	initial	0.533333333333333	8.71459495167073	0.993333333333333	2.12357419238106	0	1.52208250408876	NA	NA	NA	2	1	12.8666666666667	8	2	3
8	1	evening	1	13	0	inconsistent	prototypical	NA	0.54	4.61205312254606	0.526666666666667	2.86440975802543	NA	2.74456587491295	NA	NA	NA	2	1	12.8666666666667	8	2	3
8	1	evening	1	14	1	NA	NA	initial	0.48	5.4374193500189	0.56	1.52755947143305	0	4.94437099315837	NA	NA	NA	2	1	12.8666666666667	8	2	3
8	1	evening	1	15	1	NA	NA	initial	0.526666666666667	4.89740654244088	0.553333333333333	1.11115133567364	0	3.04268582267832	NA	NA	NA	2	1	12.8666666666667	8	2	3
8	1	evening	1	16	0	inconsistent	some_atypical	NA	0.98	2.80131018016255	0.973333333333333	4.60389707530703	NA	1.43097792636399	NA	NA	NA	2	1	12.8666666666667	8	2	3
8	1	evening	1	17	1	NA	NA	initial	0.506666666666667	3.03426759013382	0.973333333333333	1.54367500465742	0	11.6624934725769	NA	NA	NA	2	1	12.8666666666667	8	2	3
8	1	evening	1	18	0	inconsistent	prototypical	NA	0.966666666666667	3.86506506581645	0.94	1.43284308099828	NA	9.97974050806079	NA	NA	NA	2	1	12.8666666666667	8	2	3
8	1	evening	1	19	0	consistent	most_atypical	NA	-0.98	5.26015470489074	-0.48	2.06318230774923	NA	NA	NA	NA	NA	2	1	12.8666666666667	8	2	3
8	1	evening	1	20	1	NA	NA	initial	0.486666666666667	3.99503278560587	0.493333333333333	2.45925319792877	0	10.2243298645917	NA	NA	NA	2	1	12.8666666666667	8	2	3
8	1	evening	1	21	0	inconsistent	prototypical	NA	0.54	2.85506314684608	0.593333333333333	1.23727180468995	NA	5.07476729109476	NA	NA	NA	2	1	12.8666666666667	8	2	3
8	1	evening	1	22	1	NA	NA	initial	-0.98	2.07541046931874	-0.98	2.09540155563445	0	NA	NA	NA	NA	2	1	12.8666666666667	8	2	3
8	1	evening	1	23	0	inconsistent	most_atypical	NA	-1	6.20198066546436	-0.566666666666667	1.24868324187992	NA	NA	NA	NA	NA	2	1	12.8666666666667	8	2	3
8	1	evening	1	24	0	consistent	most_atypical	NA	-1	3.06766620543203	-0.02	4.30572923129512	NA	NA	NA	NA	NA	2	1	12.8666666666667	8	2	3
8	1	evening	1	25	0	inconsistent	prototypical	NA	0.493333333333333	2.94769076314697	0.526666666666667	1.31152965384535	NA	4.23547880544356	NA	NA	NA	2	1	12.8666666666667	8	2	3
8	1	evening	1	26	0	consistent	prototypical	NA	0.0266666666666667	7.64210677566734	0.62	1.2700259977064	NA	8.08498536520347	NA	NA	NA	2	1	12.8666666666667	8	2	3
8	1	evening	1	27	0	inconsistent	most_atypical	NA	-0.933333333333333	3.65119182354829	-0.906666666666667	1.61165844499919	NA	NA	NA	NA	NA	2	1	12.8666666666667	8	2	3
8	1	evening	1	28	1	NA	NA	initial	0.586666666666667	2.8023564333198	0.493333333333333	1.43874209517526	1	2.16738806506328	NA	NA	NA	2	1	12.8666666666667	8	2	3
8	1	evening	1	29	1	NA	NA	bridge	0.606666666666667	4.78083328901266	0.613333333333333	1.34617854788667	0	10.0991334199789	NA	NA	NA	2	1	12.8666666666667	8	2	3
8	1	evening	1	30	0	inconsistent	most_atypical	NA	-0.893333333333333	3.78472905806848	0.48	2.70294621033099	NA	21.623324914166	NA	NA	NA	2	1	12.8666666666667	8	2	3
8	1	evening	1	31	1	NA	NA	initial	0.58	4.95393718064588	0.546666666666667	1.89441800301574	0	17.0888525209157	NA	NA	NA	2	1	12.8666666666667	8	2	3
8	1	evening	1	32	1	NA	NA	initial	0.526666666666667	5.12965328402061	0.0266666666666667	2.88643270281318	0	7.7852559168241	NA	NA	NA	2	1	12.8666666666667	8	2	3
8	1	evening	1	33	0	inconsistent	most_atypical	NA	-1	4.18472526368714	-1	3.70119457603141	NA	NA	NA	NA	NA	2	1	12.8666666666667	8	2	3
8	1	evening	1	34	0	consistent	prototypical	NA	0.553333333333333	3.78265459059185	0.5	3.1146035978818	NA	7.14808898625779	NA	NA	NA	2	1	12.8666666666667	8	2	3
8	1	evening	1	35	1	NA	NA	initial	0.52	2.5887982488639	0.56	1.43841459678515	1	11.4111423473441	NA	NA	NA	2	1	12.8666666666667	8	2	3
8	1	evening	1	36	0	inconsistent	most_atypical	NA	1	3.98461659518216	0.86	1.07997056558088	NA	3.98593716323376	NA	NA	NA	2	1	12.8666666666667	8	2	3
8	1	evening	1	37	0	inconsistent	prototypical	NA	0.98	3.75617231827346	1	1.56726328600053	NA	18.8352963020734	NA	NA	NA	2	1	12.8666666666667	8	2	3
8	1	evening	1	38	0	inconsistent	some_atypical	NA	0.98	2.83446682609065	0.986666666666667	4.92216828191886	NA	6.39814815678983	NA	NA	NA	2	1	12.8666666666667	8	2	3
8	1	evening	1	39	0	consistent	some_atypical	NA	0.746666666666667	4.77852929275105	0.84	2.29928003227542	NA	3.47231114648457	NA	NA	NA	2	1	12.8666666666667	8	2	3
8	1	evening	1	40	0	consistent	most_atypical	NA	0.96	3.42110538948327	0.473333333333333	1.71692569518927	NA	8.02517912109033	NA	NA	NA	2	1	12.8666666666667	8	2	3
8	1	evening	1	41	1	NA	NA	initial	0.586666666666667	2.43152904425369	0.62	1.23603365551389	0	8.70802476796234	NA	NA	NA	2	1	12.8666666666667	8	2	3
8	1	evening	1	42	0	inconsistent	most_atypical	NA	-0.946666666666667	7.25604184764234	-0.9	1.98661175392772	NA	NA	NA	NA	NA	2	1	12.8666666666667	8	2	3
8	1	evening	1	43	0	inconsistent	prototypical	NA	0.92	2.54510722694977	0.793333333333333	1.0072401091893	NA	9.94483564898837	NA	NA	NA	2	1	12.8666666666667	8	2	3
8	1	evening	1	44	1	NA	NA	initial	0.986666666666667	3.05492953497014	0.54	4.80491639460524	0	6.65836413155921	NA	NA	NA	2	1	12.8666666666667	8	2	3
8	1	evening	1	45	0	inconsistent	prototypical	NA	1	3.88460829108953	0.973333333333333	1.94088078716595	NA	16.8198466511312	NA	NA	NA	2	1	12.8666666666667	8	2	3
8	1	evening	1	46	0	consistent	some_atypical	NA	0.586666666666667	4.93418091036438	0.786666666666667	3.4256088810871	NA	1.26997001508425	NA	NA	NA	2	1	12.8666666666667	8	2	3
8	1	evening	1	47	0	consistent	most_atypical	NA	0.813333333333333	2.66295439623354	1	1.6506267099976	NA	2.8581875996606	NA	NA	NA	2	1	12.8666666666667	8	2	3
8	1	evening	1	48	0	inconsistent	some_atypical	NA	1	4.2013629904468	0.986666666666667	1.31432660826249	NA	7.39846197053703	NA	NA	NA	2	1	12.8666666666667	8	2	3
8	1	evening	1	49	0	consistent	prototypical	NA	0.04	3.28448257898708	0.94	1.15258470249682	NA	7.05388670297543	NA	NA	NA	2	1	12.8666666666667	8	2	3
8	1	evening	1	50	1	NA	NA	initial	0.566666666666667	4.51401509602874	0.966666666666667	1.45085922451835	0	3.11453797380091	NA	NA	NA	2	1	12.8666666666667	8	2	3
8	1	evening	1	51	1	NA	NA	bridge	0.906666666666667	6.5843289688637	0.973333333333333	1.15594490438525	0	3.17363448256219	NA	NA	NA	2	1	12.8666666666667	8	2	3
8	1	evening	1	52	0	inconsistent	some_atypical	NA	-0.946666666666667	3.40409009098221	-0.48	4.34636422361655	NA	NA	NA	NA	NA	2	1	12.8666666666667	8	2	3
8	1	evening	1	53	0	inconsistent	some_atypical	NA	1	2.06740713025647	0.94	2.01043049709551	NA	3.84616221962642	NA	NA	NA	2	1	12.8666666666667	8	2	3
8	1	morning	2	1	0	inconsistent	most_atypical	NA	0.486666666666667	11.1895557525568	-0.48	2.01682151574641	NA	18.6175219872966	NA	NA	NA	2	1	12.8666666666667	8	2	3
8	1	morning	2	2	1	NA	NA	initial	0.866666666666667	5.42233919817954	0.933333333333333	3.31552305258811	1	3.5228180703707	NA	NA	NA	2	1	12.8666666666667	8	2	3
8	1	morning	2	3	0	consistent	some_atypical	NA	0.973333333333333	4.41767706000246	0.5	5.11670479108579	NA	1.77484099962749	NA	NA	NA	2	1	12.8666666666667	8	2	3
8	1	morning	2	4	0	inconsistent	prototypical	NA	1	5.26730864541605	0.52	1.53794311615638	NA	8.38816065667197	NA	NA	NA	2	1	12.8666666666667	8	2	3
8	1	morning	2	5	0	inconsistent	some_atypical	NA	0.606666666666667	14.7837786821183	0.58	2.09112585731782	NA	4.20468888455071	NA	NA	NA	2	1	12.8666666666667	8	2	3
8	1	morning	2	6	1	NA	NA	initial	0.913333333333333	5.11495998851024	0.54	1.73488688073121	0	6.484152803896	NA	NA	NA	2	1	12.8666666666667	8	2	3
8	1	morning	2	7	0	inconsistent	prototypical	NA	0.486666666666667	4.96562539273873	0.58	1.43823712016456	NA	22.3006987599656	NA	NA	NA	2	1	12.8666666666667	8	2	3
8	1	morning	2	8	0	inconsistent	most_atypical	NA	-0.946666666666667	7.28081578318961	-0.926666666666667	2.12400714866817	NA	NA	NA	NA	NA	2	1	12.8666666666667	8	2	3
8	1	morning	2	9	0	consistent	most_atypical	NA	0.526666666666667	2.96879434050061	0.566666666666667	2.29133000853471	NA	3.23944591684267	NA	NA	NA	2	1	12.8666666666667	8	2	3
8	1	morning	2	10	0	consistent	most_atypical	NA	0.573333333333333	5.08094908460043	0.58	1.56708940980025	NA	3.25974658899941	NA	NA	NA	2	1	12.8666666666667	8	2	3
8	1	morning	2	11	1	NA	NA	initial	-0.5	14.1620366971474	-0.513333333333333	1.81213374971412	1	10.4894354201388	NA	NA	NA	2	1	12.8666666666667	8	2	3
8	1	morning	2	12	0	consistent	prototypical	NA	0.566666666666667	3.33420986006968	0.506666666666667	1.58542259130627	NA	6.8790343424771	NA	NA	NA	2	1	12.8666666666667	8	2	3
8	1	morning	2	13	0	consistent	most_atypical	NA	-0.593333333333333	6.36548692802899	-0.533333333333333	2.37898131413385	NA	8.98866798682138	NA	NA	NA	2	1	12.8666666666667	8	2	3
8	1	morning	2	14	0	inconsistent	some_atypical	NA	0.566666666666667	1.99025292694569	0.573333333333333	1.5982576222159	NA	6.4920485811308	NA	NA	NA	2	1	12.8666666666667	8	2	3
8	1	morning	2	15	0	consistent	some_atypical	NA	0.533333333333333	2.39162817993201	0.48	1.08663384523243	NA	7.1413435221184	NA	NA	NA	2	1	12.8666666666667	8	2	3
8	1	morning	2	16	0	consistent	most_atypical	NA	0.4	4.23568976996467	0.546666666666667	1.34235445037484	NA	4.59206621581689	NA	NA	NA	2	1	12.8666666666667	8	2	3
8	1	morning	2	17	0	consistent	prototypical	NA	0.573333333333333	3.99289967794903	0.553333333333333	1.21703779650852	NA	7.10278089134954	NA	NA	NA	2	1	12.8666666666667	8	2	3
8	1	morning	2	18	0	inconsistent	some_atypical	NA	0.533333333333333	7.03425896959379	0.493333333333333	1.38826609100215	NA	6.59803306823596	NA	NA	NA	2	1	12.8666666666667	8	2	3
8	1	morning	2	19	0	inconsistent	some_atypical	NA	0.973333333333333	5.52017380762845	0.94	1.72768746991642	NA	10.4013953437097	NA	NA	NA	2	1	12.8666666666667	8	2	3
8	1	morning	2	20	0	inconsistent	some_atypical	NA	-1	4.76742325490341	-1	1.93390637007542	NA	NA	NA	NA	NA	2	1	12.8666666666667	8	2	3
8	1	morning	2	21	0	inconsistent	some_atypical	NA	0.526666666666667	3.8895778034348	0.56	1.7049117279239	NA	4.81154779484496	NA	NA	NA	2	1	12.8666666666667	8	2	3
8	1	morning	2	22	0	inconsistent	prototypical	NA	0.86	4.18953615846112	0.566666666666667	1.47070444840938	NA	3.8595460455399	NA	NA	NA	2	1	12.8666666666667	8	2	3
8	1	morning	2	23	1	NA	NA	bridge	-0.993333333333333	3.38964389427565	0.633333333333333	6.25286628096364	0	NA	NA	NA	NA	2	1	12.8666666666667	8	2	3
8	1	morning	2	24	1	NA	NA	initial	0.586666666666667	3.621526947245	0.493333333333333	1.61021403130144	0	4.53815522929654	NA	NA	NA	2	1	12.8666666666667	8	2	3
8	1	morning	2	25	0	inconsistent	prototypical	NA	0.926666666666667	5.74821176286787	0.54	1.40954211098142	NA	17.2119573412929	NA	NA	NA	2	1	12.8666666666667	8	2	3
8	1	morning	2	26	1	NA	NA	initial	0.453333333333333	6.3867840974126	0.5	1.35941712907515	0	7.38482687016949	NA	NA	NA	2	1	12.8666666666667	8	2	3
8	1	morning	2	27	0	inconsistent	most_atypical	NA	0.52	7.68432367639616	0.933333333333333	1.99815834569745	NA	4.36671015620232	NA	NA	NA	2	1	12.8666666666667	8	2	3
8	1	morning	2	28	0	inconsistent	most_atypical	NA	-1	4.36733405524865	0.473333333333333	9.7191525537055	NA	NA	NA	NA	NA	2	1	12.8666666666667	8	2	3
8	1	morning	2	29	0	inconsistent	most_atypical	NA	0.526666666666667	7.95633128518239	0.553333333333333	1.15376583416946	NA	4.7874175759498	NA	NA	NA	2	1	12.8666666666667	8	2	3
8	1	morning	2	30	0	inconsistent	prototypical	NA	0.993333333333333	3.49536246224307	0.953333333333333	2.00928745092824	NA	7.96152526163496	NA	NA	NA	2	1	12.8666666666667	8	2	3
8	1	morning	2	31	0	inconsistent	most_atypical	NA	0.566666666666667	5.7562966379337	0.513333333333333	1.68087636912242	NA	4.21159780607559	NA	NA	NA	2	1	12.8666666666667	8	2	3
8	1	morning	2	32	1	NA	NA	initial	0.953333333333333	2.7428694316186	1	1.37343153497204	0	8.36700499989092	NA	NA	NA	2	1	12.8666666666667	8	2	3
8	1	morning	2	33	1	NA	NA	initial	1	6.35073137003928	0.986666666666667	1.38135188235901	0	18.5072078385856	NA	NA	NA	2	1	12.8666666666667	8	2	3
8	1	morning	2	34	1	NA	NA	initial	1	3.56743774842471	0.906666666666667	1.63139799050987	0	4.06809259369038	NA	NA	NA	2	1	12.8666666666667	8	2	3
8	1	morning	2	35	1	NA	NA	initial	1	5.13406573468819	1	1.26270902180113	0	10.5594685713295	NA	NA	NA	2	1	12.8666666666667	8	2	3
8	1	morning	2	36	1	NA	NA	initial	0.926666666666667	2.83755935262889	0.973333333333333	1.35158573230729	0	9.98555284482427	NA	NA	NA	2	1	12.8666666666667	8	2	3
8	1	morning	2	37	1	NA	NA	initial	0.546666666666667	3.9396253421437	0.753333333333333	1.94269320950843	0	3.25961969420314	NA	NA	NA	2	1	12.8666666666667	8	2	3
8	1	morning	2	38	0	inconsistent	some_atypical	NA	0.82	2.94837361574173	0.753333333333333	1.59481933433563	NA	13.7562484303489	NA	NA	NA	2	1	12.8666666666667	8	2	3
8	1	morning	2	39	0	consistent	prototypical	NA	0.5	5.70279650436714	0.82	1.36099709337577	NA	5.33695986820385	NA	NA	NA	2	1	12.8666666666667	8	2	3
8	1	morning	2	40	0	inconsistent	most_atypical	NA	-0.98	3.94034192455001	0.5	3.85354591440409	NA	NA	NA	NA	NA	2	1	12.8666666666667	8	2	3
8	1	morning	2	41	1	NA	NA	initial	0.966666666666667	3.1654843154829	0.766666666666667	1.44084437168203	0	18.0448198474478	NA	NA	NA	2	1	12.8666666666667	8	2	3
8	1	morning	2	42	1	NA	NA	initial	0.806666666666667	4.17688618227839	0.826666666666667	1.42449889681302	1	3.33545174915344	NA	NA	NA	2	1	12.8666666666667	8	2	3
8	1	morning	2	43	0	inconsistent	most_atypical	NA	-0.96	3.7515959336888	-0.453333333333333	2.7763261036016	NA	NA	NA	NA	NA	2	1	12.8666666666667	8	2	3
8	1	morning	2	44	0	inconsistent	prototypical	NA	0.793333333333333	3.21101247309707	0.566666666666667	1.64938003430143	NA	6.55222686217166	NA	NA	NA	2	1	12.8666666666667	8	2	3
8	1	morning	2	45	0	inconsistent	prototypical	NA	0.673333333333333	4.73561963578686	0.84	1.77150970138609	NA	13.6640553502366	NA	NA	NA	2	1	12.8666666666667	8	2	3
8	1	morning	2	46	1	NA	NA	initial	-0.926666666666667	2.80761156929657	-0.493333333333333	2.74219421460293	0	NA	NA	NA	NA	2	1	12.8666666666667	8	2	3
8	1	morning	2	47	1	NA	NA	bridge	0.906666666666667	3.25016385805793	0.74	1.27765585482121	0	4.35835531866178	NA	NA	NA	2	1	12.8666666666667	8	2	3
8	1	morning	2	48	0	consistent	some_atypical	NA	-1	3.417458726326	-0.986666666666667	1.09737262455747	NA	NA	NA	NA	NA	2	1	12.8666666666667	8	2	3
8	1	morning	2	49	0	consistent	prototypical	NA	0.5	9.21561520686373	0.893333333333333	1.38663543132134	NA	3.38104677502997	NA	NA	NA	2	1	12.8666666666667	8	2	3
8	1	morning	2	50	0	inconsistent	some_atypical	NA	-0.953333333333333	7.22088973643258	0.0266666666666667	3.18670217553154	NA	NA	NA	NA	NA	2	1	12.8666666666667	8	2	3
8	1	morning	2	51	1	NA	NA	initial	0.566666666666667	6.19764902512543	0.606666666666667	1.52599665941671	0	6.11552945966832	NA	NA	NA	2	1	12.8666666666667	8	2	3
8	1	morning	2	52	0	consistent	some_atypical	NA	0.493333333333333	5.36898617539555	0.56	1.46424214658327	NA	2.94414254650474	NA	NA	NA	2	1	12.8666666666667	8	2	3
8	1	morning	2	53	0	inconsistent	prototypical	NA	0.653333333333333	4.80770394112915	0.58	0.886732313083485	NA	3.3007674945984	NA	NA	NA	2	1	12.8666666666667	8	2	3
9	1	evening	1	1	0	inconsistent	prototypical	NA	-0.933333333333333	18.0139964644331	-0.786666666666667	25.7508367362898	NA	NA	NA	NA	NA	3	1	11.7666666666667	7	2	7
9	1	evening	1	2	0	inconsistent	some_atypical	NA	-1	3.11792013142258	-0.9	7.32358445366845	NA	NA	NA	NA	NA	3	1	11.7666666666667	7	2	7
9	1	evening	1	3	0	inconsistent	prototypical	NA	0.06	12.651134159416	-1	12.1038569833618	NA	28.0035973796621	NA	NA	NA	3	1	11.7666666666667	7	2	7
9	1	evening	1	4	1	NA	NA	initial	-0.98	9.57196507859044	0.826666666666667	6.04172590537928	0	NA	NA	NA	NA	3	1	11.7666666666667	7	2	7
9	1	evening	1	5	0	inconsistent	prototypical	NA	-1	9.38637612713501	-0.98	3.15674657351337	NA	NA	NA	NA	NA	3	1	11.7666666666667	7	2	7
9	1	evening	1	6	0	inconsistent	some_atypical	NA	-0.9	5.14371195109561	0.586666666666667	5.41550606698729	NA	NA	NA	NA	NA	3	1	11.7666666666667	7	2	7
9	1	evening	1	7	1	NA	NA	initial	0.913333333333333	7.66356727969833	0.94	2.90616707550362	1	3.53792141890153	NA	NA	NA	3	1	11.7666666666667	7	2	7
9	1	evening	1	8	1	NA	NA	initial	0.72	4.54316139314324	0.933333333333333	5.56950339791365	1	2.6870672327932	NA	NA	NA	3	1	11.7666666666667	7	2	7
9	1	evening	1	9	0	inconsistent	some_atypical	NA	-0.913333333333333	8.03430416341871	0.626666666666667	4.99773351009935	NA	NA	NA	NA	NA	3	1	11.7666666666667	7	2	7
9	1	evening	1	10	0	inconsistent	some_atypical	NA	-0.786666666666667	10.2787087773904	0.806666666666667	4.09516194788739	NA	28.9670876851305	NA	NA	NA	3	1	11.7666666666667	7	2	7
9	1	evening	1	11	0	inconsistent	most_atypical	NA	-0.94	7.64383029215969	0.513333333333333	3.52676501381211	NA	NA	NA	NA	NA	3	1	11.7666666666667	7	2	7
9	1	evening	1	12	0	inconsistent	most_atypical	NA	-0.993333333333333	7.778158436995	0.846666666666667	4.12777867238037	NA	NA	NA	NA	NA	3	1	11.7666666666667	7	2	7
9	1	evening	1	13	0	consistent	some_atypical	NA	-0.913333333333333	19.2834265579004	-0.68	4.841675396543	NA	NA	NA	NA	NA	3	1	11.7666666666667	7	2	7
9	1	evening	1	14	0	consistent	most_atypical	NA	-0.886666666666667	3.72012342116795	0.76	1.8593002834823	NA	9.24077339167707	NA	NA	NA	3	1	11.7666666666667	7	2	7
9	1	evening	1	15	0	consistent	prototypical	NA	-0.953333333333333	8.4739059030544	-0.473333333333333	8.62788830534555	NA	NA	NA	NA	NA	3	1	11.7666666666667	7	2	7
9	1	evening	1	16	1	NA	NA	initial	0.746666666666667	10.0744048326742	0.846666666666667	2.53273431723937	1	2.12340985029005	NA	NA	NA	3	1	11.7666666666667	7	2	7
9	1	evening	1	17	1	NA	NA	initial	1	6.08543527708389	1	1.7174536716193	1	3.47376967873424	NA	NA	NA	3	1	11.7666666666667	7	2	7
9	1	evening	1	18	0	inconsistent	most_atypical	NA	-0.64	5.56948660314083	0.733333333333333	2.37745467294008	NA	9.65557358204387	NA	NA	NA	3	1	11.7666666666667	7	2	7
9	1	evening	1	19	0	consistent	prototypical	NA	-0.846666666666667	9.61105681653135	-0.866666666666667	5.41998250037432	NA	13.3426110837609	NA	NA	NA	3	1	11.7666666666667	7	2	7
9	1	evening	1	20	0	inconsistent	some_atypical	NA	0.786666666666667	7.57079130946659	0.886666666666667	2.87459940346889	NA	4.08047552686185	NA	NA	NA	3	1	11.7666666666667	7	2	7
9	1	evening	1	21	0	inconsistent	some_atypical	NA	-0.946666666666667	4.60018809954636	-0.666666666666667	9.62195632350631	NA	NA	NA	NA	NA	3	1	11.7666666666667	7	2	7
9	1	evening	1	22	0	consistent	some_atypical	NA	0.86	4.99562109867111	0.86	1.31277887313627	NA	1.96137154754251	NA	NA	NA	3	1	11.7666666666667	7	2	7
9	1	evening	1	23	0	inconsistent	prototypical	NA	0.74	11.470155688934	0.753333333333333	7.6935441121459	NA	7.52658338123001	NA	NA	NA	3	1	11.7666666666667	7	2	7
9	1	evening	1	24	0	consistent	most_atypical	NA	-1	4.31822411692701	-1	1.73031070479192	NA	NA	NA	NA	NA	3	1	11.7666666666667	7	2	7
9	1	evening	1	25	0	inconsistent	most_atypical	NA	-0.96	16.182859671535	0.753333333333333	4.434031030396	NA	NA	NA	NA	NA	3	1	11.7666666666667	7	2	7
9	1	evening	1	26	0	consistent	some_atypical	NA	-1	3.60136031382717	-0.686666666666667	2.00659835967235	NA	NA	NA	NA	NA	3	1	11.7666666666667	7	2	7
9	1	evening	1	27	0	inconsistent	most_atypical	NA	-1	3.35131918219849	-0.8	3.53544885292649	NA	NA	NA	NA	NA	3	1	11.7666666666667	7	2	7
9	1	evening	1	28	1	NA	NA	initial	0.86	6.47497703740373	0.926666666666667	4.78179699694738	1	3.91698043164797	NA	NA	NA	3	1	11.7666666666667	7	2	7
9	1	evening	1	29	0	consistent	prototypical	NA	-0.94	8.52676408085972	0.666666666666667	4.16682780138217	NA	NA	NA	NA	NA	3	1	11.7666666666667	7	2	7
9	1	evening	1	30	0	consistent	prototypical	NA	-0.92	13.311933535384	-0.726666666666667	5.38329086219892	NA	NA	NA	NA	NA	3	1	11.7666666666667	7	2	7
9	1	evening	1	31	0	inconsistent	some_atypical	NA	-0.946666666666667	9.14407583838329	0.546666666666667	2.24734015436843	NA	NA	NA	NA	NA	3	1	11.7666666666667	7	2	7
9	1	evening	1	32	0	inconsistent	most_atypical	NA	-0.82	5.15851686871611	0.793333333333333	3.09595379116945	NA	4.66960749449208	NA	NA	NA	3	1	11.7666666666667	7	2	7
9	1	evening	1	33	1	NA	NA	initial	0.753333333333333	10.1249658563174	0.873333333333333	5.09080681041814	1	2.96376138390042	NA	NA	NA	3	1	11.7666666666667	7	2	7
9	1	evening	1	34	1	NA	NA	initial	-0.96	11.463737280108	0.786666666666667	2.6168830532115	0	NA	NA	NA	NA	3	1	11.7666666666667	7	2	7
9	1	evening	1	35	1	NA	NA	initial	0.86	2.6813946373295	0.926666666666667	3.08138462272473	1	1.41183205135167	NA	NA	NA	3	1	11.7666666666667	7	2	7
9	1	evening	1	36	0	inconsistent	prototypical	NA	-0.946666666666667	8.93485444155522	0.0333333333333333	8.3020463809371	NA	NA	NA	NA	NA	3	1	11.7666666666667	7	2	7
9	1	evening	1	37	0	consistent	most_atypical	NA	-0.953333333333333	2.16085352166556	-0.893333333333333	2.86478067212738	NA	NA	NA	NA	NA	3	1	11.7666666666667	7	2	7
9	1	evening	1	38	1	NA	NA	initial	0.82	4.67174789705314	0.88	5.09530190448277	1	3.02630113554187	NA	NA	NA	3	1	11.7666666666667	7	2	7
9	1	evening	1	39	1	NA	NA	bridge	0.86	10.32413868187	0.44	3.38444068329409	0	8.5709704537876	NA	NA	NA	3	1	11.7666666666667	7	2	7
9	1	evening	1	40	0	inconsistent	some_atypical	NA	0.646666666666667	5.85788112389855	0.766666666666667	4.56030825083144	NA	1.06874467758462	NA	NA	NA	3	1	11.7666666666667	7	2	7
9	1	evening	1	41	0	inconsistent	prototypical	NA	-0.906666666666667	9.43407457252033	-0.906666666666667	1.92523569264449	NA	NA	NA	NA	NA	3	1	11.7666666666667	7	2	7
9	1	evening	1	42	0	inconsistent	most_atypical	NA	-0.906666666666667	3.4098742143251	-0.886666666666667	2.60013211681508	NA	NA	NA	NA	NA	3	1	11.7666666666667	7	2	7
9	1	evening	1	43	0	inconsistent	prototypical	NA	-0.713333333333333	12.3523495735135	0.866666666666667	7.21290243905969	NA	11.5098554603755	NA	NA	NA	3	1	11.7666666666667	7	2	7
9	1	evening	1	44	1	NA	NA	bridge	0.96	4.26800738624297	0.98	3.40531816147268	1	4.17460161144845	NA	NA	NA	3	1	11.7666666666667	7	2	7
9	1	evening	1	45	1	NA	NA	initial	0.913333333333333	8.00614987662993	1	1.77005277411081	1	1.17034164443612	NA	NA	NA	3	1	11.7666666666667	7	2	7
9	1	evening	1	46	1	NA	NA	initial	1	3.20124219032004	1	1.28404329996556	1	2.5943397807423	NA	NA	NA	3	1	11.7666666666667	7	2	7
9	1	evening	1	47	1	NA	NA	initial	0.973333333333333	4.8949966749642	0.98	1.33879089145921	1	2.09676274005324	NA	NA	NA	3	1	11.7666666666667	7	2	7
9	1	evening	1	48	0	inconsistent	most_atypical	NA	-0.873333333333333	5.66225759708323	-1	1.94658591272309	NA	10.4569378786255	NA	NA	NA	3	1	11.7666666666667	7	2	7
9	1	evening	1	49	1	NA	NA	initial	0.866666666666667	5.22240860085003	0.926666666666667	2.68179802317172	1	1.3868351848796	NA	NA	NA	3	1	11.7666666666667	7	2	7
9	1	evening	1	50	0	consistent	some_atypical	NA	-0.946666666666667	3.03951179212891	-0.946666666666667	3.51642875396647	NA	NA	NA	NA	NA	3	1	11.7666666666667	7	2	7
9	1	evening	1	51	1	NA	NA	initial	-0.913333333333333	2.7766963574104	-0.946666666666667	2.41578722419217	0	NA	NA	NA	NA	3	1	11.7666666666667	7	2	7
9	1	evening	1	52	0	inconsistent	prototypical	NA	-0.86	6.23218721128069	-0.96	3.14383884519339	NA	15.755993358558	NA	NA	NA	3	1	11.7666666666667	7	2	7
9	1	evening	1	53	0	consistent	most_atypical	NA	-0.933333333333333	3.55559482425451	-0.853333333333333	1.94777243351564	NA	NA	NA	NA	NA	3	1	11.7666666666667	7	2	7
9	1	morning	2	1	0	consistent	some_atypical	NA	-0.853333333333333	8.21377483732067	0.733333333333333	5.62460585916415	NA	3.52994762826711	NA	NA	NA	3	1	11.7666666666667	7	2	7
9	1	morning	2	2	0	inconsistent	some_atypical	NA	0.773333333333333	4.84598419489339	0.86	4.33024732186459	NA	6.70569576625712	NA	NA	NA	3	1	11.7666666666667	7	2	7
9	1	morning	2	3	0	inconsistent	most_atypical	NA	-0.84	7.46144354948774	0.766666666666667	2.35199315287173	NA	3.93587052845396	NA	NA	NA	3	1	11.7666666666667	7	2	7
9	1	morning	2	4	0	consistent	prototypical	NA	0.793333333333333	6.05040352605283	0.84	2.53140255459584	NA	27.0213640916627	NA	NA	NA	3	1	11.7666666666667	7	2	7
9	1	morning	2	5	1	NA	NA	initial	0.886666666666667	7.43178457394242	0.88	3.57223130902275	1	1.93149735196494	NA	NA	NA	3	1	11.7666666666667	7	2	7
9	1	morning	2	6	1	NA	NA	initial	-0.753333333333333	11.4622633841354	0.653333333333333	2.31776195135899	0	3.38335866574198	NA	NA	NA	3	1	11.7666666666667	7	2	7
9	1	morning	2	7	0	inconsistent	prototypical	NA	0.813333333333333	10.3853429388255	0.833333333333333	4.28433378972113	NA	10.3422475100961	NA	NA	NA	3	1	11.7666666666667	7	2	7
9	1	morning	2	8	1	NA	NA	initial	1	3.03456168551929	1	1.58406634815037	1	3.30193908279762	NA	NA	NA	3	1	11.7666666666667	7	2	7
9	1	morning	2	9	0	consistent	prototypical	NA	-0.96	5.64900060137734	-0.86	4.15661999280564	NA	NA	NA	NA	NA	3	1	11.7666666666667	7	2	7
9	1	morning	2	10	0	inconsistent	prototypical	NA	-0.873333333333333	3.23854186409153	0.753333333333333	2.40025422326289	NA	25.0343449083157	NA	NA	NA	3	1	11.7666666666667	7	2	7
9	1	morning	2	11	0	inconsistent	some_atypical	NA	-0.96	4.24010595656	0.673333333333333	2.90878115571104	NA	NA	NA	NA	NA	3	1	11.7666666666667	7	2	7
9	1	morning	2	12	0	inconsistent	most_atypical	NA	-0.946666666666667	4.04905216745101	-0.926666666666667	2.46111231879331	NA	NA	NA	NA	NA	3	1	11.7666666666667	7	2	7
9	1	morning	2	13	0	inconsistent	some_atypical	NA	-0.913333333333333	6.66022294177674	0.733333333333333	3.07074574800208	NA	NA	NA	NA	NA	3	1	11.7666666666667	7	2	7
9	1	morning	2	14	0	consistent	prototypical	NA	-0.94	9.52435838477686	-0.846666666666667	1.40411018254235	NA	NA	NA	NA	NA	3	1	11.7666666666667	7	2	7
9	1	morning	2	15	0	inconsistent	most_atypical	NA	-0.866666666666667	2.75690929847769	0.693333333333333	6.30084182345308	NA	5.72461696225218	NA	NA	NA	3	1	11.7666666666667	7	2	7
9	1	morning	2	16	0	consistent	some_atypical	NA	-0.953333333333333	5.2968888275791	-0.973333333333333	3.58651900943369	NA	NA	NA	NA	NA	3	1	11.7666666666667	7	2	7
9	1	morning	2	17	0	consistent	most_atypical	NA	-0.906666666666667	3.35455622430891	0.54	1.70683407993056	NA	NA	NA	NA	NA	3	1	11.7666666666667	7	2	7
9	1	morning	2	18	0	inconsistent	prototypical	NA	-0.946666666666667	7.13551049795933	-0.92	2.68732102285139	NA	NA	NA	NA	NA	3	1	11.7666666666667	7	2	7
9	1	morning	2	19	1	NA	NA	bridge	-0.873333333333333	9.76500220992602	0.653333333333333	2.13657945510931	0	6.57806780934334	NA	NA	NA	3	1	11.7666666666667	7	2	7
9	1	morning	2	20	0	inconsistent	some_atypical	NA	-0.926666666666667	3.52453286387026	-0.966666666666667	2.19007987785153	NA	NA	NA	NA	NA	3	1	11.7666666666667	7	2	7
9	1	morning	2	21	1	NA	NA	initial	-0.706666666666667	5.38403387833387	0.706666666666667	2.25136468559504	1	4.99814342940226	NA	NA	NA	3	1	11.7666666666667	7	2	7
9	1	morning	2	22	1	NA	NA	initial	-0.953333333333333	9.31433736952022	-0.953333333333333	1.30631101550534	0	NA	NA	NA	NA	3	1	11.7666666666667	7	2	7
9	1	morning	2	23	0	inconsistent	prototypical	NA	-1	3.53468997916207	-0.926666666666667	6.35977349430323	NA	NA	NA	NA	NA	3	1	11.7666666666667	7	2	7
9	1	morning	2	24	0	consistent	most_atypical	NA	-0.926666666666667	3.16192590212449	-0.94	1.61765499343164	NA	NA	NA	NA	NA	3	1	11.7666666666667	7	2	7
9	1	morning	2	25	0	inconsistent	some_atypical	NA	0.673333333333333	9.6894856847357	0.7	2.95868687168695	NA	3.81781342439353	NA	NA	NA	3	1	11.7666666666667	7	2	7
9	1	morning	2	26	0	inconsistent	most_atypical	NA	-0.926666666666667	7.78488661814481	-0.953333333333333	2.9345362756867	NA	NA	NA	NA	NA	3	1	11.7666666666667	7	2	7
9	1	morning	2	27	1	NA	NA	initial	-0.7	7.03412782028317	0.626666666666667	2.95866914372891	1	4.12596141616814	NA	NA	NA	3	1	11.7666666666667	7	2	7
9	1	morning	2	28	0	inconsistent	most_atypical	NA	-0.96	3.56900422158651	-0.926666666666667	4.24049099255353	NA	NA	NA	NA	NA	3	1	11.7666666666667	7	2	7
9	1	morning	2	29	0	inconsistent	most_atypical	NA	-0.94	4.47903422522359	-0.926666666666667	2.72971418080851	NA	NA	NA	NA	NA	3	1	11.7666666666667	7	2	7
9	1	morning	2	30	1	NA	NA	initial	0.386666666666667	9.22996563604102	0.286666666666667	2.19519544648938	0	1.90511304908432	NA	NA	NA	3	1	11.7666666666667	7	2	7
9	1	morning	2	31	1	NA	NA	initial	0.9	5.26040121517144	0.873333333333333	2.03641782095656	0	13.9431806160137	NA	NA	NA	3	1	11.7666666666667	7	2	7
9	1	morning	2	32	0	consistent	some_atypical	NA	0.386666666666667	5.99567366251722	0.546666666666667	5.26057071820833	NA	1.46514182421379	NA	NA	NA	3	1	11.7666666666667	7	2	7
9	1	morning	2	33	0	consistent	prototypical	NA	-0.64	8.06685495493002	-0.913333333333333	3.66329110064544	NA	22.5406014339533	NA	NA	NA	3	1	11.7666666666667	7	2	7
9	1	morning	2	34	0	inconsistent	some_atypical	NA	-0.946666666666667	4.67747989855707	0.586666666666667	4.12784460978583	NA	NA	NA	NA	NA	3	1	11.7666666666667	7	2	7
9	1	morning	2	35	0	consistent	some_atypical	NA	0.34	6.17123301443644	0.593333333333333	2.19856280158274	NA	6.59309914545156	NA	NA	NA	3	1	11.7666666666667	7	2	7
9	1	morning	2	36	0	inconsistent	prototypical	NA	0.846666666666667	3.38375116605312	0.733333333333333	4.98509761062451	NA	8.15726192691363	NA	NA	NA	3	1	11.7666666666667	7	2	7
9	1	morning	2	37	1	NA	NA	initial	-0.7	6.41169956116937	0.513333333333333	3.11293985648081	0	4.72834758250974	NA	NA	NA	3	1	11.7666666666667	7	2	7
9	1	morning	2	38	1	NA	NA	initial	-0.96	2.85387463564985	-0.74	2.38628469104879	0	NA	NA	NA	NA	3	1	11.7666666666667	7	2	7
9	1	morning	2	39	0	inconsistent	some_atypical	NA	-0.966666666666667	1.97947073401883	-0.846666666666667	2.98681005695835	NA	NA	NA	NA	NA	3	1	11.7666666666667	7	2	7
9	1	morning	2	40	1	NA	NA	initial	1	3.56799404602498	1	6.55224022292532	1	1.4026966211386	NA	NA	NA	3	1	11.7666666666667	7	2	7
9	1	morning	2	41	1	NA	NA	initial	0.546666666666667	4.44200389226899	0.58	2.50458376458846	1	2.2859529319685	NA	NA	NA	3	1	11.7666666666667	7	2	7
9	1	morning	2	42	0	inconsistent	prototypical	NA	-0.9	8.14891553879716	-0.946666666666667	2.08383417571895	NA	NA	NA	NA	NA	3	1	11.7666666666667	7	2	7
9	1	morning	2	43	1	NA	NA	initial	0.726666666666667	4.40967952134088	0.8	3.6853722052183	0	2.78408015728928	NA	NA	NA	3	1	11.7666666666667	7	2	7
9	1	morning	2	44	1	NA	NA	bridge	-0.92	4.17079230677336	-0.946666666666667	3.3062289073132	0	NA	NA	NA	NA	3	1	11.7666666666667	7	2	7
9	1	morning	2	45	0	consistent	most_atypical	NA	-0.94	2.59841220849194	-0.72	5.05288293445483	NA	NA	NA	NA	NA	3	1	11.7666666666667	7	2	7
9	1	morning	2	46	1	NA	NA	initial	-0.96	3.10726104071364	-0.966666666666667	5.41353143728338	0	NA	NA	NA	NA	3	1	11.7666666666667	7	2	7
9	1	morning	2	47	0	inconsistent	some_atypical	NA	-0.633333333333333	5.1010734050069	-0.893333333333333	2.17857793555595	NA	9.19869187264703	NA	NA	NA	3	1	11.7666666666667	7	2	7
9	1	morning	2	48	0	inconsistent	most_atypical	NA	-0.94	4.97248596791178	0.64	2.80362182739191	NA	NA	NA	NA	NA	3	1	11.7666666666667	7	2	7
9	1	morning	2	49	0	inconsistent	prototypical	NA	0.76	4.51594046317041	0.853333333333333	3.51227391185239	NA	2.87712080101483	NA	NA	NA	3	1	11.7666666666667	7	2	7
9	1	morning	2	50	0	inconsistent	prototypical	NA	-0.953333333333333	2.7410942055285	-0.9	1.40627733245492	NA	NA	NA	NA	NA	3	1	11.7666666666667	7	2	7
9	1	morning	2	51	0	inconsistent	most_atypical	NA	-0.946666666666667	3.49573353282176	-0.893333333333333	2.68992794747464	NA	NA	NA	NA	NA	3	1	11.7666666666667	7	2	7
9	1	morning	2	52	1	NA	NA	initial	0.773333333333333	5.90359187684953	0.86	4.26643023360521	1	6.26436198619194	NA	NA	NA	3	1	11.7666666666667	7	2	7
9	1	morning	2	53	0	consistent	most_atypical	NA	-0.953333333333333	3.2943991557695	-0.746666666666667	2.976619041292	NA	NA	NA	NA	NA	3	1	11.7666666666667	7	2	7
10	1	evening	1	1	1	NA	NA	bridge	-0.333333333333333	20.6478997505619	0.466666666666667	35.2755531410803	1	24.7395028586034	NA	NA	NA	2	2	12.25	8.5	1	4
10	1	evening	1	2	0	inconsistent	some_atypical	NA	-1	3.66669784329133	-0.78	6.79426057281671	NA	NA	NA	NA	NA	2	2	12.25	8.5	1	4
10	1	evening	1	3	0	inconsistent	prototypical	NA	0.6	6.78360424598213	0.673333333333333	2.15573998680338	NA	10.6382109931437	NA	NA	NA	2	2	12.25	8.5	1	4
10	1	evening	1	4	0	inconsistent	prototypical	NA	-0.426666666666667	17.6580438347301	0.22	2.2544155891519	NA	19.7580627134303	NA	NA	NA	2	2	12.25	8.5	1	4
10	1	evening	1	5	1	NA	NA	initial	-0.413333333333333	3.45768231019611	-0.2	2.19239441712853	1	10.893551985966	NA	NA	NA	2	2	12.25	8.5	1	4
10	1	evening	1	6	1	NA	NA	initial	0.66	3.318928929104	0.56	1.39847893931437	0	8.00828781089513	NA	NA	NA	2	2	12.25	8.5	1	4
10	1	evening	1	7	0	inconsistent	prototypical	NA	0.213333333333333	4.30818769498728	0.04	2.00367358379299	NA	43.2695947046159	NA	NA	NA	2	2	12.25	8.5	1	4
10	1	evening	1	8	1	NA	NA	initial	0.493333333333333	7.20829228952061	0.366666666666667	2.25020723737543	1	32.8618461246369	NA	NA	NA	2	2	12.25	8.5	1	4
10	1	evening	1	9	1	NA	NA	initial	0.933333333333333	5.76557000749744	0.966666666666667	0.863651881110854	0	20.900729292538	NA	NA	NA	2	2	12.25	8.5	1	4
10	1	evening	1	10	0	consistent	some_atypical	NA	-0.813333333333333	3.80228757392615	-0.44	1.77828276937362	NA	11.320176723646	NA	NA	NA	2	2	12.25	8.5	1	4
10	1	evening	1	11	1	NA	NA	initial	0.166666666666667	24.2332693288336	0.353333333333333	2.14701133460039	1	2.47034177748719	NA	NA	NA	2	2	12.25	8.5	1	4
10	1	evening	1	12	0	consistent	most_atypical	NA	0.42	9.3382000765414	0.406666666666667	1.25038451625733	NA	5.38698224839754	NA	NA	NA	2	2	12.25	8.5	1	4
10	1	evening	1	13	0	inconsistent	most_atypical	NA	-0.0733333333333333	6.06961790635251	0.0533333333333333	3.17033190483926	NA	9.936841933697	NA	NA	NA	2	2	12.25	8.5	1	4
10	1	evening	1	14	0	consistent	most_atypical	NA	0.553333333333333	6.90489876747597	0.52	1.08040610386524	NA	8.02688343252521	NA	NA	NA	2	2	12.25	8.5	1	4
10	1	evening	1	15	1	NA	NA	initial	-0.42	12.2027907349402	0.386666666666667	2.08041978854453	1	6.77686578239081	NA	NA	NA	2	2	12.25	8.5	1	4
10	1	evening	1	16	0	inconsistent	some_atypical	NA	0.806666666666667	6.76292979624122	0.9	1.51772106898716	NA	7.90695084823528	NA	NA	NA	2	2	12.25	8.5	1	4
10	1	evening	1	17	0	inconsistent	prototypical	NA	0.513333333333333	2.80624338111375	0.626666666666667	1.18574739212636	NA	14.0361669365666	NA	NA	NA	2	2	12.25	8.5	1	4
10	1	evening	1	18	1	NA	NA	initial	0.353333333333333	8.53555998968659	0.42	5.61829137825407	1	3.92032700631535	NA	NA	NA	2	2	12.25	8.5	1	4
10	1	evening	1	19	0	inconsistent	most_atypical	NA	-0.146666666666667	6.89552195870783	-0.373333333333333	2.13303895958234	NA	21.0647023051279	NA	NA	NA	2	2	12.25	8.5	1	4
10	1	evening	1	20	0	consistent	some_atypical	NA	0.353333333333333	4.74036717088893	0.26	1.26912258297671	NA	2.95693727239268	NA	NA	NA	2	2	12.25	8.5	1	4
10	1	evening	1	21	0	consistent	most_atypical	NA	-0.773333333333333	4.23567938857013	-0.893333333333333	0.850953736982774	NA	14.2960496899323	NA	NA	NA	2	2	12.25	8.5	1	4
10	1	evening	1	22	0	inconsistent	some_atypical	NA	0.42	2.39036671997746	0.393333333333333	2.10638181411196	NA	2.22900748235406	NA	NA	NA	2	2	12.25	8.5	1	4
10	1	evening	1	23	0	inconsistent	most_atypical	NA	-0.62	4.02760965388734	-0.426666666666667	1.17769426573068	NA	3.95298457541503	NA	NA	NA	2	2	12.25	8.5	1	4
10	1	evening	1	24	0	consistent	prototypical	NA	-0.493333333333333	4.61626169056399	-0.393333333333333	2.07174183177995	NA	2.3096902113175	NA	NA	NA	2	2	12.25	8.5	1	4
10	1	evening	1	25	1	NA	NA	initial	0.693333333333333	3.45035105093848	0.5	0.974290386773646	1	2.97507694520755	NA	NA	NA	2	2	12.25	8.5	1	4
10	1	evening	1	26	1	NA	NA	initial	0.766666666666667	3.3009432090912	0.84	1.49506296194158	0	6.7755452102283	NA	NA	NA	2	2	12.25	8.5	1	4
10	1	evening	1	27	0	inconsistent	prototypical	NA	0.92	2.4330464550294	0.98	1.42369514959864	NA	14.1094804623863	NA	NA	NA	2	2	12.25	8.5	1	4
10	1	evening	1	28	0	inconsistent	some_atypical	NA	0.326666666666667	7.19561529450584	-0.0933333333333333	2.31438965670532	NA	18.1699549540062	NA	NA	NA	2	2	12.25	8.5	1	4
10	1	evening	1	29	0	inconsistent	prototypical	NA	0.466666666666667	3.8096502457629	-0.493333333333333	2.34429162775632	NA	11.3435277734534	NA	NA	NA	2	2	12.25	8.5	1	4
10	1	evening	1	30	1	NA	NA	initial	0.493333333333333	4.14422432397259	0.293333333333333	1.04359896492679	0	6.104946788284	NA	NA	NA	2	2	12.25	8.5	1	4
10	1	evening	1	31	0	inconsistent	most_atypical	NA	0.92	2.59165600390406	0.946666666666667	1.52561495552072	NA	2.18234768084949	NA	NA	NA	2	2	12.25	8.5	1	4
10	1	evening	1	32	0	inconsistent	most_atypical	NA	0.413333333333333	1.88567054021405	0.46	0.981074880633969	NA	2.25640639994526	NA	NA	NA	2	2	12.25	8.5	1	4
10	1	evening	1	33	1	NA	NA	initial	0.386666666666667	2.8436542013078	0.986666666666667	1.78436063590925	1	3.53565547143808	NA	NA	NA	2	2	12.25	8.5	1	4
10	1	evening	1	34	1	NA	NA	bridge	0.166666666666667	5.84681474161334	-0.04	1.67038773215609	0	10.9075324474252	NA	NA	NA	2	2	12.25	8.5	1	4
10	1	evening	1	35	0	inconsistent	most_atypical	NA	0.56	3.19234620971838	0.133333333333333	1.21369463019073	NA	2.79901506798342	NA	NA	NA	2	2	12.25	8.5	1	4
10	1	evening	1	36	1	NA	NA	initial	0.953333333333333	2.78768881357973	1	0.850088491628412	0	6.29017864883645	NA	NA	NA	2	2	12.25	8.5	1	4
10	1	evening	1	37	0	consistent	prototypical	NA	0.0133333333333333	6.22427102603251	-0.186666666666667	2.16560695617227	NA	7.97359153471189	NA	NA	NA	2	2	12.25	8.5	1	4
10	1	evening	1	38	1	NA	NA	initial	0.526666666666667	3.28489604918286	0.533333333333333	1.09968378255144	0	2.06370270106709	NA	NA	NA	2	2	12.25	8.5	1	4
10	1	evening	1	39	0	consistent	prototypical	NA	0.0266666666666667	6.19692560314434	0.0333333333333333	1.09375178243499	NA	9.32355155370897	NA	NA	NA	2	2	12.25	8.5	1	4
10	1	evening	1	40	0	inconsistent	most_atypical	NA	0.0266666666666667	8.80750050605275	0.02	1.1929638866568	NA	2.87757045042235	NA	NA	NA	2	2	12.25	8.5	1	4
10	1	evening	1	41	0	inconsistent	prototypical	NA	-0.32	3.95023395359749	-0.52	1.94372750766343	NA	8.1262037702254	NA	NA	NA	2	2	12.25	8.5	1	4
10	1	evening	1	42	0	inconsistent	prototypical	NA	0.386666666666667	2.78368044475792	0.66	1.40042340871878	NA	6.51027442299528	NA	NA	NA	2	2	12.25	8.5	1	4
10	1	evening	1	43	0	consistent	some_atypical	NA	0.02	5.75684197730152	0	1.55225032981252	NA	14.2766721752123	NA	NA	NA	2	2	12.25	8.5	1	4
10	1	evening	1	44	0	consistent	some_atypical	NA	-0.586666666666667	2.62752636388177	-0.813333333333333	1.42297577054705	NA	2.30030438309768	NA	NA	NA	2	2	12.25	8.5	1	4
10	1	evening	1	45	0	inconsistent	some_atypical	NA	0.0933333333333333	6.73887336306507	0.526666666666667	2.50034431746462	NA	7.54312668775674	NA	NA	NA	2	2	12.25	8.5	1	4
10	1	evening	1	46	0	consistent	prototypical	NA	0.446666666666667	3.04573968512705	0.593333333333333	1.25571283523459	NA	8.63421910820762	NA	NA	NA	2	2	12.25	8.5	1	4
10	1	evening	1	47	0	inconsistent	some_atypical	NA	0.26	9.15501594258239	0.566666666666667	3.59299212688347	NA	1.8110277337837	NA	NA	NA	2	2	12.25	8.5	1	4
10	1	evening	1	48	1	NA	NA	initial	0.00666666666666667	8.80683928699	-0.02	2.08099610038335	0	6.86096408445155	NA	NA	NA	2	2	12.25	8.5	1	4
10	1	evening	1	49	0	inconsistent	some_atypical	NA	-0.48	2.93036130204564	-0.5	1.47696652036393	NA	5.53957146866014	NA	NA	NA	2	2	12.25	8.5	1	4
10	1	evening	1	50	1	NA	NA	initial	0.313333333333333	4.7676049824222	0.413333333333333	1.30907999869669	1	2.43169042718364	NA	NA	NA	2	2	12.25	8.5	1	4
10	1	evening	1	51	0	inconsistent	some_atypical	NA	0.8	3.03835835237987	0.753333333333333	1.36839937843615	NA	1.43501269555418	NA	NA	NA	2	2	12.25	8.5	1	4
10	1	evening	1	52	0	inconsistent	most_atypical	NA	0.36	7.92695443739649	0.453333333333333	1.36443952802802	NA	2.27232324430952	NA	NA	NA	2	2	12.25	8.5	1	4
10	1	evening	1	53	0	consistent	most_atypical	NA	-0.433333333333333	2.21907426672988	-0.486666666666667	1.83904712746153	NA	35.1998230242752	NA	NA	NA	2	2	12.25	8.5	1	4
10	1	morning	2	1	1	NA	NA	initial	0.373333333333333	13.3848211343284	0.513333333333333	4.93474288861034	1	17.3602274431614	NA	NA	NA	2	2	12.25	8.5	1	4
10	1	morning	2	2	0	inconsistent	some_atypical	NA	-0.213333333333333	10.3859641452436	-0.4	5.39908541878685	NA	19.4007779656094	NA	NA	NA	2	2	12.25	8.5	1	4
10	1	morning	2	3	1	NA	NA	initial	0.606666666666667	4.6443463966134	0.793333333333333	2.58767935779179	1	3.2964621867286	NA	NA	NA	2	2	12.25	8.5	1	4
10	1	morning	2	4	0	inconsistent	most_atypical	NA	-0.373333333333333	8.76035738544306	-0.433333333333333	4.46636462025344	NA	5.91319635120453	NA	NA	NA	2	2	12.25	8.5	1	4
10	1	morning	2	5	0	inconsistent	most_atypical	NA	0.26	5.31588704424212	0.406666666666667	4.69488300738158	NA	3.925898815447	NA	NA	NA	2	2	12.25	8.5	1	4
10	1	morning	2	6	0	inconsistent	some_atypical	NA	0.493333333333333	5.0983731620363	0.833333333333333	1.64507946034428	NA	10.3643966146046	NA	NA	NA	2	2	12.25	8.5	1	4
10	1	morning	2	7	0	consistent	prototypical	NA	-0.0266666666666667	17.6576793235727	-0.4	3.60302922071423	NA	19.1960721754003	NA	NA	NA	2	2	12.25	8.5	1	4
10	1	morning	2	8	0	consistent	most_atypical	NA	0.38	5.50365445541684	0.993333333333333	0.857714281708468	NA	2.76160735706799	NA	NA	NA	2	2	12.25	8.5	1	4
10	1	morning	2	9	0	inconsistent	prototypical	NA	0.173333333333333	9.34083282249048	0.526666666666667	2.23638477094937	NA	12.8054120355519	NA	NA	NA	2	2	12.25	8.5	1	4
10	1	morning	2	10	0	inconsistent	prototypical	NA	0.24	12.9368120753206	0.186666666666667	2.73166122182738	NA	15.1134337804979	NA	NA	NA	2	2	12.25	8.5	1	4
10	1	morning	2	11	0	inconsistent	prototypical	NA	-0.366666666666667	15.3473899639794	-0.546666666666667	2.78973062994191	NA	11.7322425099555	NA	NA	NA	2	2	12.25	8.5	1	4
10	1	morning	2	12	0	inconsistent	prototypical	NA	0.24	7.59555924852611	0.346666666666667	1.12904240842909	NA	7.19430871709483	NA	NA	NA	2	2	12.25	8.5	1	4
10	1	morning	2	13	0	inconsistent	some_atypical	NA	0.353333333333333	4.67296387325041	0.46	3.46763356385054	NA	1.38040675601223	NA	NA	NA	2	2	12.25	8.5	1	4
10	1	morning	2	14	0	inconsistent	some_atypical	NA	0.1	8.13432780723087	0.573333333333333	11.8310789073585	NA	3.34301086462801	NA	NA	NA	2	2	12.25	8.5	1	4
10	1	morning	2	15	0	consistent	some_atypical	NA	-0.16	4.92435838934034	-0.246666666666667	5.58034716546535	NA	2.20569593057735	NA	NA	NA	2	2	12.25	8.5	1	4
10	1	morning	2	16	0	inconsistent	most_atypical	NA	-0.64	5.17895418888656	-0.646666666666667	1.01709857041715	NA	6.20229310909053	NA	NA	NA	2	2	12.25	8.5	1	4
10	1	morning	2	17	1	NA	NA	initial	-0.18	7.62217347382102	0.58	2.41774759773398	0	8.81149301218102	NA	NA	NA	2	2	12.25	8.5	1	4
10	1	morning	2	18	1	NA	NA	initial	-0.133333333333333	6.94226231228095	-0.24	6.60763225139817	0	7.34295612585265	NA	NA	NA	2	2	12.25	8.5	1	4
10	1	morning	2	19	1	NA	NA	initial	0.506666666666667	3.08505112060811	0.593333333333333	2.41632034722716	0	8.9436062106397	NA	NA	NA	2	2	12.25	8.5	1	4
10	1	morning	2	20	0	consistent	most_atypical	NA	-0.22	13.9408686514944	0.386666666666667	5.15296261676122	NA	8.07755315699615	NA	NA	NA	2	2	12.25	8.5	1	4
10	1	morning	2	21	0	consistent	some_atypical	NA	-0.306666666666667	7.35890811501304	-0.333333333333333	1.97375979326898	NA	8.19889619690366	NA	NA	NA	2	2	12.25	8.5	1	4
10	1	morning	2	22	1	NA	NA	initial	0.32	9.42891025793506	0.493333333333333	4.78828876174521	0	6.12227222131332	NA	NA	NA	2	2	12.25	8.5	1	4
10	1	morning	2	23	0	consistent	prototypical	NA	0.533333333333333	7.07494871248491	0.546666666666667	1.52372646791628	NA	39.4297478228691	NA	NA	NA	2	2	12.25	8.5	1	4
10	1	morning	2	24	0	inconsistent	prototypical	NA	0.433333333333333	4.10758699855069	0.42	2.08711875218432	NA	10.5255082761869	NA	NA	NA	2	2	12.25	8.5	1	4
10	1	morning	2	25	1	NA	NA	initial	0.0933333333333333	4.36157973884838	0.626666666666667	3.05231268756324	1	4.70566218538443	NA	NA	NA	2	2	12.25	8.5	1	4
10	1	morning	2	26	0	inconsistent	most_atypical	NA	0.193333333333333	3.91903908993118	0.24	2.42236400197726	NA	3.83291763148736	NA	NA	NA	2	2	12.25	8.5	1	4
10	1	morning	2	27	1	NA	NA	initial	0.273333333333333	9.011477274762	0.686666666666667	2.7909765583463	0	18.833409969171	NA	NA	NA	2	2	12.25	8.5	1	4
10	1	morning	2	28	0	inconsistent	some_atypical	NA	0.3	4.00502525654156	0.326666666666667	2.57044069713447	NA	2.58704768511234	NA	NA	NA	2	2	12.25	8.5	1	4
10	1	morning	2	29	1	NA	NA	initial	-0.12	10.4089234636631	0.493333333333333	3.7464042934007	1	20.078725685773	NA	NA	NA	2	2	12.25	8.5	1	4
10	1	morning	2	30	1	NA	NA	initial	0.346666666666667	6.65162229514681	0.56	1.60905856883619	1	1.55240086046979	NA	NA	NA	2	2	12.25	8.5	1	4
10	1	morning	2	31	1	NA	NA	initial	-0.00666666666666667	5.26354607264511	-0.413333333333333	1.09444161405554	1	26.1072563890484	NA	NA	NA	2	2	12.25	8.5	1	4
10	1	morning	2	32	0	inconsistent	prototypical	NA	0	7.56833543267567	0.493333333333333	2.03111137734959	NA	3.39169164543273	NA	NA	NA	2	2	12.25	8.5	1	4
10	1	morning	2	33	0	inconsistent	prototypical	NA	0.366666666666667	5.53951952810166	0.0466666666666667	2.95908079086803	NA	15.4920961833559	NA	NA	NA	2	2	12.25	8.5	1	4
10	1	morning	2	34	0	consistent	prototypical	NA	0.0266666666666667	6.35760091658449	0.5	1.333586470515	NA	8.8455510843778	NA	NA	NA	2	2	12.25	8.5	1	4
10	1	morning	2	35	0	consistent	most_atypical	NA	-0.5	3.48237383627566	-0.506666666666667	1.02836822002428	NA	2.40569263376528	NA	NA	NA	2	2	12.25	8.5	1	4
10	1	morning	2	36	0	inconsistent	most_atypical	NA	0.373333333333333	3.64973629661836	0.533333333333333	1.05040367390029	NA	2.87029766110936	NA	NA	NA	2	2	12.25	8.5	1	4
10	1	morning	2	37	0	consistent	most_atypical	NA	-0.5	2.55036433041096	-0.54	1.16177586530102	NA	2.30302421341185	NA	NA	NA	2	2	12.25	8.5	1	4
10	1	morning	2	38	1	NA	NA	bridge	0.113333333333333	6.12899233493954	0.566666666666667	2.60105551587185	0	15.0020964228315	NA	NA	NA	2	2	12.25	8.5	1	4
10	1	morning	2	39	1	NA	NA	initial	0.186666666666667	5.61489508725936	0.54	2.89170424151234	1	5.59696970420191	NA	NA	NA	2	2	12.25	8.5	1	4
10	1	morning	2	40	1	NA	NA	initial	0.02	4.19701704080217	0.473333333333333	2.18777148058871	1	2.1716188864084	NA	NA	NA	2	2	12.25	8.5	1	4
10	1	morning	2	41	0	consistent	prototypical	NA	-0.186666666666667	6.10633422783576	0.46	4.83964054426178	NA	23.2840239605284	NA	NA	NA	2	2	12.25	8.5	1	4
10	1	morning	2	42	0	inconsistent	some_atypical	NA	0.353333333333333	2.53975092375185	0.506666666666667	1.31432962976396	NA	2.82024934480432	NA	NA	NA	2	2	12.25	8.5	1	4
10	1	morning	2	43	1	NA	NA	initial	0.326666666666667	3.37830926699098	0.366666666666667	2.01042262092233	1	2.75369232153753	NA	NA	NA	2	2	12.25	8.5	1	4
10	1	morning	2	44	1	NA	NA	bridge	0.9	8.75219478149666	1	1.60007519478677	0	3.92097485088743	NA	NA	NA	2	2	12.25	8.5	1	4
10	1	morning	2	45	0	inconsistent	most_atypical	NA	0.0866666666666667	5.8403555690893	0.5	2.25708907819353	NA	1.66096706927055	NA	NA	NA	2	2	12.25	8.5	1	4
10	1	morning	2	46	0	inconsistent	most_atypical	NA	0.0333333333333333	14.7720969795482	0.4	2.60508596681757	NA	3.53969649598002	NA	NA	NA	2	2	12.25	8.5	1	4
10	1	morning	2	47	1	NA	NA	initial	0.3	11.682912950695	0.506666666666667	4.99705361621454	1	2.59840193093987	NA	NA	NA	2	2	12.25	8.5	1	4
10	1	morning	2	48	0	inconsistent	some_atypical	NA	-0.24	6.03500995767536	-0.7	1.65842016268289	NA	4.52026641962584	NA	NA	NA	2	2	12.25	8.5	1	4
10	1	morning	2	49	0	inconsistent	some_atypical	NA	-0.306666666666667	5.37425673397956	0.166666666666667	1.94172860961407	NA	2.56569491041591	NA	NA	NA	2	2	12.25	8.5	1	4
10	1	morning	2	50	0	consistent	some_atypical	NA	-0.266666666666667	11.294254196051	-0.4	2.15023438812932	NA	13.8568723625503	NA	NA	NA	2	2	12.25	8.5	1	4
10	1	morning	2	51	0	inconsistent	most_atypical	NA	0.206666666666667	4.77833004278364	0.34	1.39170221990207	NA	1.81769590690965	NA	NA	NA	2	2	12.25	8.5	1	4
10	1	morning	2	52	0	consistent	some_atypical	NA	-0.48	5.31769388535758	-0.78	0.989704007050022	NA	6.61565831943881	NA	NA	NA	2	2	12.25	8.5	1	4
10	1	morning	2	53	0	inconsistent	prototypical	NA	-0.253333333333333	13.546851098421	0.44	3.49502190691419	NA	8.68358287826413	NA	NA	NA	2	2	12.25	8.5	1	4
11	1	evening	1	1	1	NA	NA	initial	-0.853333333333333	14.2864480647258	0.0266666666666667	15.9413785948418	1	14.0449557919055	NA	NA	NA	3	2	15.2666666666667	6	1	3
11	1	evening	1	2	0	consistent	some_atypical	NA	0	0.0169224897399545	1	1.70513220503926	NA	42.0813815123402	NA	NA	NA	3	2	15.2666666666667	6	1	3
11	1	evening	1	3	0	inconsistent	prototypical	NA	0.806666666666667	5.56515852361917	0.386666666666667	3.78352530486882	NA	18.9477603039704	NA	NA	NA	3	2	15.2666666666667	6	1	3
11	1	evening	1	4	1	NA	NA	initial	-0.126666666666667	7.05609851237386	0.64	3.0830199373886	1	13.6504499269649	NA	NA	NA	3	2	15.2666666666667	6	1	3
11	1	evening	1	5	1	NA	NA	bridge	0	0.0167414788156748	1	2.03407743340358	0	9.45513430470601	NA	NA	NA	3	2	15.2666666666667	6	1	3
11	1	evening	1	6	0	inconsistent	most_atypical	NA	-0.74	4.5202340176329	0.8	5.74659667396918	NA	7.26478558592498	NA	NA	NA	3	2	15.2666666666667	6	1	3
11	1	evening	1	7	0	consistent	most_atypical	NA	-1	2.58436243142933	-0.08	7.41155586997047	NA	NA	NA	NA	NA	3	2	15.2666666666667	6	1	3
11	1	evening	1	8	1	NA	NA	initial	0	0.0168055477552116	0.02	3.0397758432664	0	13.7130686761811	NA	NA	NA	3	2	15.2666666666667	6	1	3
11	1	evening	1	9	0	consistent	some_atypical	NA	0.526666666666667	10.0545446830802	0.946666666666667	2.24310164712369	NA	14.5839039962739	NA	NA	NA	3	2	15.2666666666667	6	1	3
11	1	evening	1	10	0	consistent	most_atypical	NA	0.973333333333333	3.76215206971392	0.606666666666667	9.19005966000259	NA	2.64149550534785	NA	NA	NA	3	2	15.2666666666667	6	1	3
11	1	evening	1	11	1	NA	NA	initial	0.86	6.71771647874266	0.673333333333333	1.51767934393138	1	4.54170584445819	NA	NA	NA	3	2	15.2666666666667	6	1	3
11	1	evening	1	12	1	NA	NA	initial	-0.8	5.33028495265171	0.74	1.64208176778629	0	8.33059472311288	NA	NA	NA	3	2	15.2666666666667	6	1	3
11	1	evening	1	13	0	inconsistent	prototypical	NA	0.56	6.22534924373031	0.92	2.34051173506305	NA	9.72541315713897	NA	NA	NA	3	2	15.2666666666667	6	1	3
11	1	evening	1	14	0	inconsistent	some_atypical	NA	1	3.80138158658519	1	1.52105260826647	NA	12.9808460385539	NA	NA	NA	3	2	15.2666666666667	6	1	3
11	1	evening	1	15	0	consistent	some_atypical	NA	0.92	5.99702875083312	0.133333333333333	0.682195499539375	NA	22.8101220307872	NA	NA	NA	3	2	15.2666666666667	6	1	3
11	1	evening	1	16	0	inconsistent	most_atypical	NA	-1	4.76833379594609	0.473333333333333	9.2226151144132	NA	NA	NA	NA	NA	3	2	15.2666666666667	6	1	3
11	1	evening	1	17	1	NA	NA	initial	1	4.63488302379847	1	4.68500085128471	0	8.38500517467037	NA	NA	NA	3	2	15.2666666666667	6	1	3
11	1	evening	1	18	1	NA	NA	bridge	1	5.15178215783089	1	4.7902889396064	0	5.02588437544182	NA	NA	NA	3	2	15.2666666666667	6	1	3
11	1	evening	1	19	0	consistent	prototypical	NA	-1	3.25124743068591	0.5	2.31499205296859	NA	NA	NA	NA	NA	3	2	15.2666666666667	6	1	3
11	1	evening	1	20	1	NA	NA	initial	0.9	9.16015840368345	1	1.85085374861956	1	8.60594186978415	NA	NA	NA	3	2	15.2666666666667	6	1	3
11	1	evening	1	21	0	inconsistent	most_atypical	NA	-0.4	39.9039402110502	0.206666666666667	1.06566003477201	NA	6.27150101354346	NA	NA	NA	3	2	15.2666666666667	6	1	3
11	1	evening	1	22	0	inconsistent	most_atypical	NA	0.0133333333333333	4.72777375811711	-0.193333333333333	2.93900804175064	NA	4.08035174291581	NA	NA	NA	3	2	15.2666666666667	6	1	3
11	1	evening	1	23	0	consistent	some_atypical	NA	-1	3.45126466127113	-0.0133333333333333	6.96206728741527	NA	NA	NA	NA	NA	3	2	15.2666666666667	6	1	3
11	1	evening	1	24	1	NA	NA	initial	0.913333333333333	7.59592875419185	0.88	4.60125394631177	1	7.50483195204288	NA	NA	NA	3	2	15.2666666666667	6	1	3
11	1	evening	1	25	0	consistent	most_atypical	NA	-1	11.6703408663161	-1	2.8843217198737	NA	NA	NA	NA	NA	3	2	15.2666666666667	6	1	3
11	1	evening	1	26	0	inconsistent	most_atypical	NA	-1	3.05113720707595	-1	1.31718221772462	NA	NA	NA	NA	NA	3	2	15.2666666666667	6	1	3
11	1	evening	1	27	0	consistent	prototypical	NA	0.02	17.031257153023	-0.36	1.60390472412109	NA	2.64825447462499	NA	NA	NA	3	2	15.2666666666667	6	1	3
11	1	evening	1	28	0	inconsistent	prototypical	NA	0	0.0167218847200274	0.373333333333333	1.61958048259839	NA	12.2832001391798	NA	NA	NA	3	2	15.2666666666667	6	1	3
11	1	evening	1	29	0	inconsistent	most_atypical	NA	0.393333333333333	2.19561500288546	0.153333333333333	2.40328225959092	NA	4.89819483784959	NA	NA	NA	3	2	15.2666666666667	6	1	3
11	1	evening	1	30	1	NA	NA	initial	0.486666666666667	4.48455224372447	0.866666666666667	2.23047725297511	1	1.96716077299789	NA	NA	NA	3	2	15.2666666666667	6	1	3
11	1	evening	1	31	0	consistent	prototypical	NA	0.633333333333333	2.91037945728749	0.36	1.73597023729235	NA	9.11209949292243	NA	NA	NA	3	2	15.2666666666667	6	1	3
11	1	evening	1	32	0	inconsistent	some_atypical	NA	0.993333333333333	15.2509712497704	1	1.91751879779622	NA	13.7396019552834	NA	NA	NA	3	2	15.2666666666667	6	1	3
11	1	evening	1	33	0	inconsistent	prototypical	NA	1	9.81980578135699	0.146666666666667	4.21666509378701	NA	7.49556464934722	NA	NA	NA	3	2	15.2666666666667	6	1	3
11	1	evening	1	34	1	NA	NA	initial	1	6.68554917024449	0.993333333333333	1.18117397231981	1	8.42574839992449	NA	NA	NA	3	2	15.2666666666667	6	1	3
11	1	evening	1	35	0	inconsistent	some_atypical	NA	-1	7.91922533512115	-0.7	1.70353638939559	NA	NA	NA	NA	NA	3	2	15.2666666666667	6	1	3
11	1	evening	1	36	0	inconsistent	some_atypical	NA	0.726666666666667	6.46824761386961	0.513333333333333	1.43964142305776	NA	10.470737285912	NA	NA	NA	3	2	15.2666666666667	6	1	3
11	1	evening	1	37	1	NA	NA	initial	0	0.0167480101808906	0.66	0.875774105545133	0	6.38216592185199	NA	NA	NA	3	2	15.2666666666667	6	1	3
11	1	evening	1	38	0	inconsistent	prototypical	NA	0.673333333333333	2.47400138387457	-0.0133333333333333	2.65497394558042	NA	17.7969228811562	NA	NA	NA	3	2	15.2666666666667	6	1	3
11	1	evening	1	39	0	inconsistent	some_atypical	NA	0.64	2.16540086641908	0.653333333333333	1.28295661462471	NA	7.96527695795521	NA	NA	NA	3	2	15.2666666666667	6	1	3
11	1	evening	1	40	0	inconsistent	most_atypical	NA	0.626666666666667	8.2802570075728	0.586666666666667	4.83131736563519	NA	3.40175735484809	NA	NA	NA	3	2	15.2666666666667	6	1	3
11	1	evening	1	41	0	inconsistent	prototypical	NA	0.00666666666666667	4.11835181945935	0.393333333333333	2.86224590288475	NA	9.11891071265563	NA	NA	NA	3	2	15.2666666666667	6	1	3
11	1	evening	1	42	0	consistent	most_atypical	NA	0.566666666666667	3.37266691401601	-0.72	2.80562880262733	NA	8.25138085568324	NA	NA	NA	3	2	15.2666666666667	6	1	3
11	1	evening	1	43	1	NA	NA	initial	0.566666666666667	2.83855312038213	-0.8	1.49989335052669	1	5.6989305736497	NA	NA	NA	3	2	15.2666666666667	6	1	3
11	1	evening	1	44	1	NA	NA	initial	-0.66	3.23327327426523	-0.173333333333333	1.12706613820046	0	14.8293747683056	NA	NA	NA	3	2	15.2666666666667	6	1	3
11	1	evening	1	45	0	inconsistent	some_atypical	NA	-1	3.46791265113279	0.526666666666667	3.80668438598514	NA	NA	NA	NA	NA	3	2	15.2666666666667	6	1	3
11	1	evening	1	46	1	NA	NA	initial	-0.773333333333333	7.96733245346695	0.693333333333333	3.91862476570532	0	5.49289458896965	NA	NA	NA	3	2	15.2666666666667	6	1	3
11	1	evening	1	47	0	inconsistent	most_atypical	NA	-0.94	4.47394042555243	-0.82	7.54908746527508	NA	NA	NA	NA	NA	3	2	15.2666666666667	6	1	3
11	1	evening	1	48	1	NA	NA	initial	0.593333333333333	6.35862895799801	-0.0666666666666667	5.40092072542757	0	5.64526033727452	NA	NA	NA	3	2	15.2666666666667	6	1	3
11	1	evening	1	49	0	consistent	prototypical	NA	-0.813333333333333	5.47316724294797	-0.34	1.48139420151711	NA	12.9152023606002	NA	NA	NA	3	2	15.2666666666667	6	1	3
11	1	evening	1	50	0	inconsistent	some_atypical	NA	0	0.0167514313943684	1	1.55074735032395	NA	7.71807196876034	NA	NA	NA	3	2	15.2666666666667	6	1	3
11	1	evening	1	51	0	inconsistent	prototypical	NA	1	4.58498788205907	0.573333333333333	4.47289821505547	NA	6.86228104727343	NA	NA	NA	3	2	15.2666666666667	6	1	3
11	1	evening	1	52	0	inconsistent	prototypical	NA	-1	3.0344926379621	-0.34	2.35499537456781	NA	NA	NA	NA	NA	3	2	15.2666666666667	6	1	3
11	1	evening	1	53	0	inconsistent	some_atypical	NA	-0.98	4.63749212538823	0.266666666666667	2.83415039721876	NA	NA	NA	NA	NA	3	2	15.2666666666667	6	1	3
11	1	morning	2	1	0	inconsistent	some_atypical	NA	0.493333333333333	5.39134362101322	0.84	2.74327330169035	NA	1.72623680118704	NA	NA	NA	3	2	15.2666666666667	6	1	3
11	1	morning	2	2	1	NA	NA	initial	0.573333333333333	9.32227887911722	0.42	2.77053132920992	1	8.80408462311607	NA	NA	NA	3	2	15.2666666666667	6	1	3
11	1	morning	2	3	0	inconsistent	some_atypical	NA	0.66	3.24871343065752	0.686666666666667	1.71815599437105	NA	2.14950194850098	NA	NA	NA	3	2	15.2666666666667	6	1	3
11	1	morning	2	4	0	consistent	most_atypical	NA	0.793333333333333	1.70231814793078	1	1.66121265088441	NA	13.5929852856789	NA	NA	NA	3	2	15.2666666666667	6	1	3
11	1	morning	2	5	0	inconsistent	prototypical	NA	0.773333333333333	2.63795409549493	0.906666666666667	1.6703826529556	NA	6.29087594692828	NA	NA	NA	3	2	15.2666666666667	6	1	3
11	1	morning	2	6	1	NA	NA	initial	-0.306666666666667	3.13360758812632	-0.866666666666667	1.25491228228202	1	19.9660967066884	NA	NA	NA	3	2	15.2666666666667	6	1	3
11	1	morning	2	7	0	inconsistent	most_atypical	NA	-1	3.13410076795844	-0.793333333333333	2.81878446351038	NA	NA	NA	NA	NA	3	2	15.2666666666667	6	1	3
11	1	morning	2	8	0	inconsistent	most_atypical	NA	-1	3.35827675549081	-0.826666666666667	1.40686578664463	NA	NA	NA	NA	NA	3	2	15.2666666666667	6	1	3
11	1	morning	2	9	0	consistent	some_atypical	NA	0.853333333333333	4.06753534718882	0.833333333333333	1.97033401927911	NA	35.2462480101967	NA	NA	NA	3	2	15.2666666666667	6	1	3
11	1	morning	2	10	0	inconsistent	some_atypical	NA	-0.96	5.44864855287597	0.106666666666667	5.08619659312535	NA	NA	NA	NA	NA	3	2	15.2666666666667	6	1	3
11	1	morning	2	11	0	inconsistent	most_atypical	NA	0.606666666666667	3.51165095926262	-0.00666666666666667	1.70050523808459	NA	3.49011905939551	NA	NA	NA	3	2	15.2666666666667	6	1	3
11	1	morning	2	12	0	inconsistent	prototypical	NA	0.64	1.91037529299501	0.673333333333333	0.807504239433911	NA	41.999453905446	NA	NA	NA	3	2	15.2666666666667	6	1	3
11	1	morning	2	13	1	NA	NA	initial	0.666666666666667	1.74840110371588	0.92	2.37355446285801	0	9.57282247557305	NA	NA	NA	3	2	15.2666666666667	6	1	3
11	1	morning	2	14	0	inconsistent	some_atypical	NA	0.706666666666667	2.64406150847208	0.866666666666667	2.20079308305867	NA	2.76883629430085	NA	NA	NA	3	2	15.2666666666667	6	1	3
11	1	morning	2	15	0	consistent	most_atypical	NA	0.7	2.44549547688803	0.74	2.27290360059123	NA	2.20220540481387	NA	NA	NA	3	2	15.2666666666667	6	1	3
11	1	morning	2	16	1	NA	NA	initial	0.733333333333333	1.73078011680627	0.526666666666667	1.32483293907717	1	6.74011524947127	NA	NA	NA	3	2	15.2666666666667	6	1	3
11	1	morning	2	17	0	consistent	some_atypical	NA	0.72	1.34018777828896	0.893333333333333	5.61788114992669	NA	3.42875319719315	NA	NA	NA	3	2	15.2666666666667	6	1	3
11	1	morning	2	18	0	consistent	prototypical	NA	0.946666666666667	8.65476231049979	0.7	1.17289032018743	NA	2.91484162572306	NA	NA	NA	3	2	15.2666666666667	6	1	3
11	1	morning	2	19	0	consistent	some_atypical	NA	0.766666666666667	3.97878798423335	0.48	1.70821469236398	NA	1.92210943781538	NA	NA	NA	3	2	15.2666666666667	6	1	3
11	1	morning	2	20	0	inconsistent	some_atypical	NA	0.653333333333333	7.78936829889426	0.573333333333333	2.37084396206774	NA	13.8039679922513	NA	NA	NA	3	2	15.2666666666667	6	1	3
11	1	morning	2	21	0	inconsistent	prototypical	NA	0.826666666666667	6.08141099632485	0.46	1.56553753861226	NA	7.54894641245482	NA	NA	NA	3	2	15.2666666666667	6	1	3
11	1	morning	2	22	1	NA	NA	initial	0.7	3.18014880182454	0.8	1.30165077070706	0	6.90751036646543	NA	NA	NA	3	2	15.2666666666667	6	1	3
11	1	morning	2	23	0	consistent	most_atypical	NA	0.766666666666667	3.14151569036767	0.98	1.30286373145645	NA	4.958091141365	NA	NA	NA	3	2	15.2666666666667	6	1	3
11	1	morning	2	24	1	NA	NA	bridge	0	0.0167303300113417	0.76	1.57019935117569	0	18.6452057347633	NA	NA	NA	3	2	15.2666666666667	6	1	3
11	1	morning	2	25	0	consistent	prototypical	NA	0	0.0167545892763883	0.726666666666667	1.07753823034	NA	15.7819763916195	NA	NA	NA	3	2	15.2666666666667	6	1	3
11	1	morning	2	26	0	inconsistent	prototypical	NA	0.46	2.43359228858026	0.646666666666667	1.44022842805134	NA	7.67673493927578	NA	NA	NA	3	2	15.2666666666667	6	1	3
11	1	morning	2	27	0	inconsistent	some_atypical	NA	0.94	2.72347404976608	0.906666666666667	1.9122222525184	NA	1.88479783158982	NA	NA	NA	3	2	15.2666666666667	6	1	3
11	1	morning	2	28	1	NA	NA	bridge	0.766666666666667	2.16154260572512	0.86	0.900056256039534	1	1.12947472219821	NA	NA	NA	3	2	15.2666666666667	6	1	3
11	1	morning	2	29	0	inconsistent	prototypical	NA	0.786666666666667	3.70815373328514	0.44	1.89085237192921	NA	6.64603490231093	NA	NA	NA	3	2	15.2666666666667	6	1	3
11	1	morning	2	30	0	inconsistent	most_atypical	NA	-1	2.96669632050907	-0.106666666666667	1.59688262193231	NA	NA	NA	NA	NA	3	2	15.2666666666667	6	1	3
11	1	morning	2	31	1	NA	NA	initial	0.373333333333333	3.41694424656453	0.826666666666667	1.07294328609714	0	25.143743806053	NA	NA	NA	3	2	15.2666666666667	6	1	3
11	1	morning	2	32	1	NA	NA	initial	0.7	5.12213848665124	0.306666666666667	2.11352086695842	0	3.81942702172091	NA	NA	NA	3	2	15.2666666666667	6	1	3
11	1	morning	2	33	0	inconsistent	most_atypical	NA	0.646666666666667	2.81021536223125	0.646666666666667	1.08156152791344	NA	4.93606626201654	NA	NA	NA	3	2	15.2666666666667	6	1	3
11	1	morning	2	34	0	consistent	most_atypical	NA	-1	1.68339005071903	-0.853333333333333	1.82351438846672	NA	NA	NA	NA	NA	3	2	15.2666666666667	6	1	3
11	1	morning	2	35	1	NA	NA	initial	0	0.0168180364416912	0.506666666666667	0.77212155185407	1	3.4569355630083	NA	NA	NA	3	2	15.2666666666667	6	1	3
11	1	morning	2	36	0	inconsistent	most_atypical	NA	0.5	2.1541600288474	0.546666666666667	1.20621750579448	NA	3.27418000850594	NA	NA	NA	3	2	15.2666666666667	6	1	3
11	1	morning	2	37	0	inconsistent	most_atypical	NA	0.493333333333333	2.22810087306425	0.76	1.15817523997976	NA	14.0412707034266	NA	NA	NA	3	2	15.2666666666667	6	1	3
11	1	morning	2	38	1	NA	NA	initial	0.626666666666667	3.44538288930198	0.72	1.0701668500551	0	7.05808265064843	NA	NA	NA	3	2	15.2666666666667	6	1	3
11	1	morning	2	39	0	consistent	prototypical	NA	-1	2.63339242996881	-0.826666666666667	1.11881155299488	NA	NA	NA	NA	NA	3	2	15.2666666666667	6	1	3
11	1	morning	2	40	0	consistent	some_atypical	NA	-0.78	2.33414319047006	0.373333333333333	1.48819511698093	NA	10.7346062304568	NA	NA	NA	3	2	15.2666666666667	6	1	3
11	1	morning	2	41	0	inconsistent	some_atypical	NA	0.606666666666667	2.31673751451308	0.213333333333333	1.60812770127086	NA	5.03477421001298	NA	NA	NA	3	2	15.2666666666667	6	1	3
11	1	morning	2	42	1	NA	NA	initial	0.726666666666667	3.90955000661779	0.906666666666667	1.70089773979271	0	7.8393404163653	NA	NA	NA	3	2	15.2666666666667	6	1	3
11	1	morning	2	43	0	inconsistent	prototypical	NA	0.546666666666667	11.6533300837618	0.56	3.8081601713202	NA	1.80150412686635	NA	NA	NA	3	2	15.2666666666667	6	1	3
11	1	morning	2	44	1	NA	NA	initial	-1	4.57350949000102	-0.7	1.46151651145192	0	NA	NA	NA	NA	3	2	15.2666666666667	6	1	3
11	1	morning	2	45	0	inconsistent	some_atypical	NA	-1	1.90005843312247	-0.8	1.17157907848014	NA	NA	NA	NA	NA	3	2	15.2666666666667	6	1	3
11	1	morning	2	46	0	consistent	prototypical	NA	-0.88	3.26617229031399	-0.28	0.986876877490431	NA	2.85415999771794	NA	NA	NA	3	2	15.2666666666667	6	1	3
11	1	morning	2	47	1	NA	NA	initial	-0.293333333333333	1.80751761316787	0.306666666666667	0.953528231824748	1	2.86150742985774	NA	NA	NA	3	2	15.2666666666667	6	1	3
11	1	morning	2	48	0	inconsistent	prototypical	NA	0.486666666666667	2.65681003709324	0.0866666666666667	0.75224890030222	NA	8.08467603794998	NA	NA	NA	3	2	15.2666666666667	6	1	3
11	1	morning	2	49	1	NA	NA	initial	0	1.42347557371249	0.206666666666667	1.17494146793615	0	2.71676171151921	NA	NA	NA	3	2	15.2666666666667	6	1	3
11	1	morning	2	50	0	inconsistent	most_atypical	NA	0.233333333333333	1.42017010017298	0.24	1.01022046292201	NA	9.75325752381468	NA	NA	NA	3	2	15.2666666666667	6	1	3
11	1	morning	2	51	1	NA	NA	initial	0.16	4.04673773533432	0.406666666666667	1.39609469508287	1	2.55550977430539	NA	NA	NA	3	2	15.2666666666667	6	1	3
11	1	morning	2	52	1	NA	NA	initial	-1	1.86673746781889	-0.606666666666667	0.926869531278498	0	NA	NA	NA	NA	3	2	15.2666666666667	6	1	3
11	1	morning	2	53	0	inconsistent	prototypical	NA	0.406666666666667	1.65478408162016	0.573333333333333	1.1335480932612	NA	17.1066268956056	NA	NA	NA	3	2	15.2666666666667	6	1	3
12	1	evening	1	1	0	consistent	prototypical	NA	0.54	20.4084158598725	0.533333333333333	5.41381446832747	NA	14.0770433761045	NA	NA	NA	3	2	12.5833333333333	8	2	5
12	1	evening	1	2	0	inconsistent	some_atypical	NA	-1	13.400133203937	0.373333333333333	31.5984183884284	NA	NA	NA	NA	NA	3	2	12.5833333333333	8	2	5
12	1	evening	1	3	0	inconsistent	most_atypical	NA	-1	7.08332806794897	0.133333333333333	3.38824867655967	NA	NA	NA	NA	NA	3	2	12.5833333333333	8	2	5
12	1	evening	1	4	1	NA	NA	initial	0.54	7.34418616615767	1	4.60014763506115	1	6.11169735416661	NA	NA	NA	3	2	12.5833333333333	8	2	5
12	1	evening	1	5	0	inconsistent	most_atypical	NA	-1	15.9166653926495	0.266666666666667	2.65945675126932	NA	NA	NA	NA	NA	3	2	12.5833333333333	8	2	5
12	1	evening	1	6	0	inconsistent	prototypical	NA	-1	11.7669499563563	0.24	2.46016823051104	NA	NA	NA	NA	NA	3	2	12.5833333333333	8	2	5
12	1	evening	1	7	1	NA	NA	initial	0.66	9.11731242946553	0.346666666666667	1.84748744104218	0	24.9186748643187	NA	NA	NA	3	2	12.5833333333333	8	2	5
12	1	evening	1	8	0	inconsistent	prototypical	NA	-1	8.89998656009084	0.36	2.09816320014579	NA	NA	NA	NA	NA	3	2	12.5833333333333	8	2	5
12	1	evening	1	9	0	inconsistent	some_atypical	NA	-1	6.08337161013151	0.46	9.89272901150798	NA	NA	NA	NA	NA	3	2	12.5833333333333	8	2	5
12	1	evening	1	10	0	inconsistent	most_atypical	NA	-1	5.35022982092778	-0.34	3.54883752857677	NA	NA	NA	NA	NA	3	2	12.5833333333333	8	2	5
12	1	evening	1	11	1	NA	NA	bridge	1	15.0996339928279	0.653333333333333	9.47077946010177	0	16.5694961165118	NA	NA	NA	3	2	12.5833333333333	8	2	5
12	1	evening	1	12	0	consistent	some_atypical	NA	-1	7.2169686639445	-0.18	6.17879554458341	NA	NA	NA	NA	NA	3	2	12.5833333333333	8	2	5
12	1	evening	1	13	0	inconsistent	prototypical	NA	-1	16.7169697524969	0.173333333333333	5.09538707506908	NA	NA	NA	NA	NA	3	2	12.5833333333333	8	2	5
12	1	evening	1	14	0	inconsistent	prototypical	NA	-1	14.4001658605721	0.64	7.93132293495	NA	NA	NA	NA	NA	3	2	12.5833333333333	8	2	5
12	1	evening	1	15	0	inconsistent	some_atypical	NA	-1	14.4002952430546	-0.32	3.88328284628551	NA	NA	NA	NA	NA	3	2	12.5833333333333	8	2	5
12	1	evening	1	16	0	inconsistent	prototypical	NA	-1	16.1166294392478	0.506666666666667	3.86014546417209	NA	NA	NA	NA	NA	3	2	12.5833333333333	8	2	5
12	1	evening	1	17	1	NA	NA	initial	1	4.41719054245914	1	7.40049553708923	1	4.28420028004439	NA	NA	NA	3	2	12.5833333333333	8	2	5
12	1	evening	1	18	0	consistent	most_atypical	NA	-0.726666666666667	13.9962374849747	0.22	4.6657013221029	NA	10.7867006898086	NA	NA	NA	3	2	12.5833333333333	8	2	5
12	1	evening	1	19	0	inconsistent	some_atypical	NA	-1	7.63381600474531	0.293333333333333	3.31405870886374	NA	NA	NA	NA	NA	3	2	12.5833333333333	8	2	5
12	1	evening	1	20	0	inconsistent	most_atypical	NA	-1	21.3165297276537	0.526666666666667	1.90534846870651	NA	NA	NA	NA	NA	3	2	12.5833333333333	8	2	5
12	1	evening	1	21	0	inconsistent	most_atypical	NA	-1	7.35027740631085	-0.22	3.84201512189611	NA	NA	NA	NA	NA	3	2	12.5833333333333	8	2	5
12	1	evening	1	22	1	NA	NA	bridge	1	7.56714639379788	0.753333333333333	1.73843044961359	0	22.4197452244407	NA	NA	NA	3	2	12.5833333333333	8	2	5
12	1	evening	1	23	1	NA	NA	initial	1	5.10044356638537	1	2.18368999678205	1	1.78745676868675	NA	NA	NA	3	2	12.5833333333333	8	2	5
12	1	evening	1	24	0	inconsistent	some_atypical	NA	-1	17.4669480591601	-0.3	3.88207548379978	NA	NA	NA	NA	NA	3	2	12.5833333333333	8	2	5
12	1	evening	1	25	0	consistent	prototypical	NA	-0.446666666666667	15.6273829584679	0.826666666666667	1.67971941636824	NA	7.17627538533088	NA	NA	NA	3	2	12.5833333333333	8	2	5
12	1	evening	1	26	0	inconsistent	prototypical	NA	-1	11.3136413259544	0.313333333333333	1.10845470571985	NA	NA	NA	NA	NA	3	2	12.5833333333333	8	2	5
12	1	evening	1	27	0	consistent	prototypical	NA	-1	9.61711602312607	-0.58	2.68077780239037	NA	NA	NA	NA	NA	3	2	12.5833333333333	8	2	5
12	1	evening	1	28	0	inconsistent	most_atypical	NA	0.0666666666666667	7.96820938285055	0.333333333333333	3.48885568566584	NA	5.52770308680556	NA	NA	NA	3	2	12.5833333333333	8	2	5
12	1	evening	1	29	0	inconsistent	prototypical	NA	-1	5.68368019979062	-0.246666666666667	3.54140207908495	NA	NA	NA	NA	NA	3	2	12.5833333333333	8	2	5
12	1	evening	1	30	1	NA	NA	initial	1	10.116878873745	1	3.41712025293782	1	25.0124662779872	NA	NA	NA	3	2	12.5833333333333	8	2	5
12	1	evening	1	31	0	inconsistent	most_atypical	NA	-0.293333333333333	8.99082332573926	0.326666666666667	2.09826023700771	NA	35.6371491587252	NA	NA	NA	3	2	12.5833333333333	8	2	5
12	1	evening	1	32	1	NA	NA	initial	-0.566666666666667	13.1075661342056	0.2	3.67571229162422	0	17.8133534810331	NA	NA	NA	3	2	12.5833333333333	8	2	5
12	1	evening	1	33	1	NA	NA	initial	0.713333333333333	5.18080843742428	0.586666666666667	1.80898868836994	1	4.04436216987597	NA	NA	NA	3	2	12.5833333333333	8	2	5
12	1	evening	1	34	0	consistent	most_atypical	NA	-1	8.85026574322728	-0.706666666666667	2.73002338744482	NA	NA	NA	NA	NA	3	2	12.5833333333333	8	2	5
12	1	evening	1	35	0	consistent	most_atypical	NA	-1	9.68376199688828	-0.273333333333333	1.96282259298823	NA	NA	NA	NA	NA	3	2	12.5833333333333	8	2	5
12	1	evening	1	36	0	inconsistent	most_atypical	NA	0.24	8.96142893216893	0.686666666666667	2.20554008540603	NA	11.2576159122491	NA	NA	NA	3	2	12.5833333333333	8	2	5
12	1	evening	1	37	1	NA	NA	initial	0.46	9.81092507137873	0.38	1.86977077437041	0	9.64092271076879	NA	NA	NA	3	2	12.5833333333333	8	2	5
12	1	evening	1	38	1	NA	NA	initial	0.273333333333333	9.15095902805842	0.386666666666667	1.76576560902322	0	7.39896316332124	NA	NA	NA	3	2	12.5833333333333	8	2	5
12	1	evening	1	39	0	inconsistent	some_atypical	NA	-1	5.81695037622558	-0.226666666666667	1.44752669120862	NA	NA	NA	NA	NA	3	2	12.5833333333333	8	2	5
12	1	evening	1	40	1	NA	NA	initial	1	5.03343836962631	1	1.86724906004019	0	8.34348824719382	NA	NA	NA	3	2	12.5833333333333	8	2	5
12	1	evening	1	41	1	NA	NA	initial	0.853333333333333	8.32763516100385	1	2.51724145571097	1	8.46495724842862	NA	NA	NA	3	2	12.5833333333333	8	2	5
12	1	evening	1	42	0	consistent	some_atypical	NA	-1	8.7336261919354	-0.693333333333333	2.7180950068705	NA	NA	NA	NA	NA	3	2	12.5833333333333	8	2	5
12	1	evening	1	43	0	consistent	prototypical	NA	-1	6.08383160217636	0.18	5.77599273437227	NA	NA	NA	NA	NA	3	2	12.5833333333333	8	2	5
12	1	evening	1	44	1	NA	NA	initial	1	8.03369340240351	1	2.200578142827	1	14.4572400188172	NA	NA	NA	3	2	12.5833333333333	8	2	5
12	1	evening	1	45	0	inconsistent	some_atypical	NA	-1	6.35049667229578	-0.466666666666667	1.16014953847662	NA	NA	NA	NA	NA	3	2	12.5833333333333	8	2	5
12	1	evening	1	46	1	NA	NA	initial	-1	18.0335447369544	-0.00666666666666667	2.58809609231321	0	NA	NA	NA	NA	3	2	12.5833333333333	8	2	5
12	1	evening	1	47	1	NA	NA	initial	1	9.18378174637837	1	2.23381731100926	1	2.99973889838293	NA	NA	NA	3	2	12.5833333333333	8	2	5
12	1	evening	1	48	0	inconsistent	some_atypical	NA	-1	6.26695664319232	0.126666666666667	3.84267447492675	NA	NA	NA	NA	NA	3	2	12.5833333333333	8	2	5
12	1	evening	1	49	0	inconsistent	prototypical	NA	-1	6.31698318837152	0.546666666666667	1.88544502660261	NA	NA	NA	NA	NA	3	2	12.5833333333333	8	2	5
12	1	evening	1	50	0	consistent	some_atypical	NA	0.433333333333333	10.8387043610364	0.84	1.92892687091262	NA	21.0274513196928	NA	NA	NA	3	2	12.5833333333333	8	2	5
12	1	evening	1	51	0	consistent	some_atypical	NA	-1	4.68369357346091	0.16	1.3548011279363	NA	NA	NA	NA	NA	3	2	12.5833333333333	8	2	5
12	1	evening	1	52	0	consistent	most_atypical	NA	-1	10.0504042695666	-0.00666666666666667	3.43748648622568	NA	NA	NA	NA	NA	3	2	12.5833333333333	8	2	5
12	1	evening	1	53	1	NA	NA	initial	1	6.58365447880169	1	2.33391643167488	0	8.88689715835062	NA	NA	NA	3	2	12.5833333333333	8	2	5
12	1	morning	2	1	0	inconsistent	most_atypical	NA	0.646666666666667	7.17749398775049	0.686666666666667	2.16990303045895	NA	11.6401996429122	NA	NA	NA	3	2	12.5833333333333	8	2	5
12	1	morning	2	2	0	inconsistent	some_atypical	NA	-1	9.81718865753646	-0.54	3.31540389462316	NA	NA	NA	NA	NA	3	2	12.5833333333333	8	2	5
12	1	morning	2	3	1	NA	NA	initial	0.72	4.65950780119601	0.733333333333333	2.66573184500157	1	3.51965249185741	NA	NA	NA	3	2	12.5833333333333	8	2	5
12	1	morning	2	4	0	inconsistent	most_atypical	NA	-1	5.9833499757151	-0.233333333333333	2.1236674542015	NA	NA	NA	NA	NA	3	2	12.5833333333333	8	2	5
12	1	morning	2	5	1	NA	NA	initial	0.88	8.64333810113749	0.726666666666667	1.93981339265883	0	23.2880715343563	NA	NA	NA	3	2	12.5833333333333	8	2	5
12	1	morning	2	6	0	consistent	some_atypical	NA	-1	8.68331168970326	0.14	3.36473936317634	NA	NA	NA	NA	NA	3	2	12.5833333333333	8	2	5
12	1	morning	2	7	0	inconsistent	some_atypical	NA	-1	6.66715971753729	-0.4	2.24545680148003	NA	NA	NA	NA	NA	3	2	12.5833333333333	8	2	5
12	1	morning	2	8	0	inconsistent	some_atypical	NA	-1	9.7334682393921	0.266666666666667	1.65636187859491	NA	NA	NA	NA	NA	3	2	12.5833333333333	8	2	5
12	1	morning	2	9	0	inconsistent	prototypical	NA	-1	4.83385691556032	0.22	4.27202779560321	NA	NA	NA	NA	NA	3	2	12.5833333333333	8	2	5
12	1	morning	2	10	0	consistent	prototypical	NA	1	6.81719270073518	0.78	2.48767044865235	NA	24.5090655214881	NA	NA	NA	3	2	12.5833333333333	8	2	5
12	1	morning	2	11	0	inconsistent	prototypical	NA	-0.74	10.7520775456651	0.6	5.57372068452241	NA	23.024061915261	NA	NA	NA	3	2	12.5833333333333	8	2	5
12	1	morning	2	12	1	NA	NA	bridge	1	3.95038076905621	1	2.93361858432036	0	5.51477918872115	NA	NA	NA	3	2	12.5833333333333	8	2	5
12	1	morning	2	13	1	NA	NA	initial	1	5.90050195628282	0.833333333333333	2.29967552567541	0	5.6135437415287	NA	NA	NA	3	2	12.5833333333333	8	2	5
12	1	morning	2	14	0	inconsistent	most_atypical	NA	-1	7.78387546764134	-0.153333333333333	2.03544539654104	NA	NA	NA	NA	NA	3	2	12.5833333333333	8	2	5
12	1	morning	2	15	0	consistent	most_atypical	NA	-1	8.68376577244635	0.14	5.75271481658274	NA	NA	NA	NA	NA	3	2	12.5833333333333	8	2	5
12	1	morning	2	16	1	NA	NA	initial	-0.86	13.1435329524029	0.146666666666667	2.80708531638811	0	26.7753191179945	NA	NA	NA	3	2	12.5833333333333	8	2	5
12	1	morning	2	17	0	inconsistent	prototypical	NA	-1	6.60047704392491	-0.12	3.07206872526149	NA	NA	NA	NA	NA	3	2	12.5833333333333	8	2	5
12	1	morning	2	18	0	inconsistent	some_atypical	NA	-1	7.7504633747958	0.246666666666667	6.11330348199408	NA	NA	NA	NA	NA	3	2	12.5833333333333	8	2	5
12	1	morning	2	19	1	NA	NA	initial	1	5.10050114763726	0.866666666666667	2.28912370006583	1	2.81887996025762	NA	NA	NA	3	2	12.5833333333333	8	2	5
12	1	morning	2	20	1	NA	NA	initial	1	3.26721887269377	0.866666666666667	1.69697304908914	1	3.18085233399324	NA	NA	NA	3	2	12.5833333333333	8	2	5
12	1	morning	2	21	0	consistent	some_atypical	NA	-0.16	13.8908135099191	0.26	2.41829749027966	NA	9.04564888470486	NA	NA	NA	3	2	12.5833333333333	8	2	5
12	1	morning	2	22	1	NA	NA	initial	0.826666666666667	7.02214263811038	0.786666666666667	6.64148444827879	0	19.4033438611514	NA	NA	NA	3	2	12.5833333333333	8	2	5
12	1	morning	2	23	0	consistent	prototypical	NA	-1	4.91713786868786	0.0733333333333333	3.26264632162929	NA	NA	NA	NA	NA	3	2	12.5833333333333	8	2	5
12	1	morning	2	24	0	inconsistent	most_atypical	NA	0.506666666666667	9.0015394109505	0.74	4.13759535394638	NA	23.3031333969047	NA	NA	NA	3	2	12.5833333333333	8	2	5
12	1	morning	2	25	0	inconsistent	most_atypical	NA	0.26	13.1987024512273	0.6	2.27377570317185	NA	5.86967067071964	NA	NA	NA	3	2	12.5833333333333	8	2	5
12	1	morning	2	26	1	NA	NA	initial	0.88	5.6363781944674	0.84	2.20621845375717	1	2.43308659217291	NA	NA	NA	3	2	12.5833333333333	8	2	5
12	1	morning	2	27	1	NA	NA	bridge	1	5.70037929173122	0.8	2.61959828185354	0	10.9380194547921	NA	NA	NA	3	2	12.5833333333333	8	2	5
12	1	morning	2	28	1	NA	NA	initial	0.946666666666667	9.75027396631049	0.946666666666667	4.01502815669664	1	1.37505979320122	NA	NA	NA	3	2	12.5833333333333	8	2	5
12	1	morning	2	29	0	inconsistent	prototypical	NA	-1	6.30021855887753	-0.506666666666667	2.70209236555093	NA	NA	NA	NA	NA	3	2	12.5833333333333	8	2	5
12	1	morning	2	30	0	inconsistent	prototypical	NA	-1	5.66694978201849	0.106666666666667	4.04011622853432	NA	NA	NA	NA	NA	3	2	12.5833333333333	8	2	5
12	1	morning	2	31	1	NA	NA	initial	1	4.71719154997845	1	7.53379561439215	1	12.5392489615842	NA	NA	NA	3	2	12.5833333333333	8	2	5
12	1	morning	2	32	1	NA	NA	initial	0.693333333333333	13.0122570078747	0.926666666666667	2.67908778709534	0	5.42557712096459	NA	NA	NA	3	2	12.5833333333333	8	2	5
12	1	morning	2	33	0	inconsistent	prototypical	NA	-1	2.75029356028972	0.133333333333333	4.92694139081868	NA	NA	NA	NA	NA	3	2	12.5833333333333	8	2	5
12	1	morning	2	34	0	inconsistent	some_atypical	NA	-1	2.90897557578137	0.126666666666667	2.5675607099256	NA	NA	NA	NA	NA	3	2	12.5833333333333	8	2	5
12	1	morning	2	35	1	NA	NA	initial	0.84	8.2056692002443	0.893333333333333	2.19376725598704	1	9.8193495937885	NA	NA	NA	3	2	12.5833333333333	8	2	5
12	1	morning	2	36	0	inconsistent	prototypical	NA	-1	4.38829723835806	-0.0866666666666667	7.63552881091891	NA	NA	NA	NA	NA	3	2	12.5833333333333	8	2	5
12	1	morning	2	37	0	consistent	some_atypical	NA	0.12	10.381591742429	0.513333333333333	4.39505529591406	NA	6.18842680745001	NA	NA	NA	3	2	12.5833333333333	8	2	5
12	1	morning	2	38	0	consistent	most_atypical	NA	-0.986666666666667	13.1331792437122	0.293333333333333	6.83355305334408	NA	NA	NA	NA	NA	3	2	12.5833333333333	8	2	5
12	1	morning	2	39	1	NA	NA	initial	0.186666666666667	11.7095707351982	0.613333333333333	1.95354659665463	0	6.91975039956742	NA	NA	NA	3	2	12.5833333333333	8	2	5
12	1	morning	2	40	1	NA	NA	initial	1	3.70018428496405	0.886666666666667	1.92566031763272	1	2.82419957075763	NA	NA	NA	3	2	12.5833333333333	8	2	5
12	1	morning	2	41	0	inconsistent	some_atypical	NA	-1	10.2504482905424	-0.126666666666667	8.35397729103715	NA	NA	NA	NA	NA	3	2	12.5833333333333	8	2	5
12	1	morning	2	42	0	inconsistent	most_atypical	NA	-1	5.36686453264701	0.0933333333333333	2.78346834824333	NA	NA	NA	NA	NA	3	2	12.5833333333333	8	2	5
12	1	morning	2	43	0	consistent	prototypical	NA	-1	4.5502122608159	0.226666666666667	2.43751669810445	NA	NA	NA	NA	NA	3	2	12.5833333333333	8	2	5
12	1	morning	2	44	0	consistent	some_atypical	NA	-1	8.56691628564295	-0.0933333333333333	5.86347710643895	NA	NA	NA	NA	NA	3	2	12.5833333333333	8	2	5
12	1	morning	2	45	0	inconsistent	most_atypical	NA	-1	6.53382422782306	-0.726666666666667	3.33811456336116	NA	NA	NA	NA	NA	3	2	12.5833333333333	8	2	5
12	1	morning	2	46	0	inconsistent	most_atypical	NA	-1	5.85045706117671	0.173333333333333	5.83737730092253	NA	NA	NA	NA	NA	3	2	12.5833333333333	8	2	5
12	1	morning	2	47	0	inconsistent	some_atypical	NA	-1	7.01714523975534	0.306666666666667	4.63813418844074	NA	NA	NA	NA	NA	3	2	12.5833333333333	8	2	5
12	1	morning	2	48	0	inconsistent	prototypical	NA	-0.466666666666667	12.1287407403506	0.44	4.37287864093378	NA	25.2899836581491	NA	NA	NA	3	2	12.5833333333333	8	2	5
12	1	morning	2	49	0	inconsistent	some_atypical	NA	-1	4.60022543232481	0.353333333333333	5.40884759287292	NA	NA	NA	NA	NA	3	2	12.5833333333333	8	2	5
12	1	morning	2	50	1	NA	NA	initial	1	5.36672302055376	0.786666666666667	6.6275854729829	0	2.98873832065146	NA	NA	NA	3	2	12.5833333333333	8	2	5
12	1	morning	2	51	0	consistent	most_atypical	NA	-0.133333333333333	6.5663583236892	0.293333333333333	3.18376623897348	NA	2.51756060106709	NA	NA	NA	3	2	12.5833333333333	8	2	5
12	1	morning	2	52	0	consistent	most_atypical	NA	-1	5.13368246691971	-0.753333333333333	1.92398145553307	NA	NA	NA	NA	NA	3	2	12.5833333333333	8	2	5
12	1	morning	2	53	0	consistent	prototypical	NA	0.78	8.16362424791441	0.786666666666667	2.21510230281274	NA	3.6510214300506	NA	NA	NA	3	2	12.5833333333333	8	2	5
13	1	evening	1	1	0	consistent	some_atypical	NA	-0.973333333333333	17.4312129113823	0.133333333333333	20.2317583067343	NA	NA	NA	NA	NA	2	2	9.93333333333333	9	2	5
13	1	evening	1	2	1	NA	NA	initial	-0.413333333333333	17.85002052458	0.386666666666667	12.5710621876642	0	28.1295663686469	NA	NA	NA	2	2	9.93333333333333	9	2	5
13	1	evening	1	3	0	inconsistent	prototypical	NA	-0.706666666666667	18.8235419848934	0.313333333333333	8.26716172229499	NA	4.64796366123483	NA	NA	NA	2	2	9.93333333333333	9	2	5
13	1	evening	1	4	0	inconsistent	most_atypical	NA	-1	5.80207482306287	-0.76	2.6591539666988	NA	NA	NA	NA	NA	2	2	9.93333333333333	9	2	5
13	1	evening	1	5	1	NA	NA	initial	0.44	6.00091144163162	0.64	2.2926269765012	0	7.73385096853599	NA	NA	NA	2	2	9.93333333333333	9	2	5
13	1	evening	1	6	0	consistent	most_atypical	NA	-1	14.371183980722	0.366666666666667	1.3654364310205	NA	NA	NA	NA	NA	2	2	9.93333333333333	9	2	5
13	1	evening	1	7	1	NA	NA	initial	-1	10.152796744369	-0.453333333333333	1.43757160520181	0	NA	NA	NA	NA	2	2	9.93333333333333	9	2	5
13	1	evening	1	8	0	inconsistent	prototypical	NA	-1	4.23495522560552	-0.346666666666667	1.45640322891995	NA	NA	NA	NA	NA	2	2	9.93333333333333	9	2	5
13	1	evening	1	9	0	inconsistent	prototypical	NA	-0.46	6.03042828384787	-0.44	1.50618360610679	NA	3.74590620584786	NA	NA	NA	2	2	9.93333333333333	9	2	5
13	1	evening	1	10	1	NA	NA	initial	-0.0533333333333333	8.28682686481625	-0.0266666666666667	4.39349212590605	0	5.0875398973003	NA	NA	NA	2	2	9.93333333333333	9	2	5
13	1	evening	1	11	0	inconsistent	some_atypical	NA	-0.586666666666667	7.72125021135435	0	3.10755213256925	NA	12.6005774745718	NA	NA	NA	2	2	9.93333333333333	9	2	5
13	1	evening	1	12	0	inconsistent	some_atypical	NA	0.00666666666666667	9.28641072753817	-0.04	2.07873880583793	NA	34.5180615652353	NA	NA	NA	2	2	9.93333333333333	9	2	5
13	1	evening	1	13	1	NA	NA	initial	0	14.3644144367427	0.153333333333333	9.54636607225984	0	15.6005560145713	NA	NA	NA	2	2	9.93333333333333	9	2	5
13	1	evening	1	14	0	inconsistent	some_atypical	NA	-0.993333333333333	3.9948015594855	-0.746666666666667	15.9044197802432	NA	NA	NA	NA	NA	2	2	9.93333333333333	9	2	5
13	1	evening	1	15	1	NA	NA	bridge	-1	4.9518516859971	-0.193333333333333	5.10481084976345	0	NA	NA	NA	NA	2	2	9.93333333333333	9	2	5
13	1	evening	1	16	0	inconsistent	some_atypical	NA	-0.04	7.75505159096792	0.226666666666667	5.14337479555979	NA	8.36139230756089	NA	NA	NA	2	2	9.93333333333333	9	2	5
13	1	evening	1	17	0	consistent	most_atypical	NA	-0.846666666666667	5.50505897728726	0.293333333333333	1.87578279851004	NA	7.27380748232827	NA	NA	NA	2	2	9.93333333333333	9	2	5
13	1	evening	1	18	1	NA	NA	initial	0.246666666666667	12.1455789562315	0.206666666666667	2.59746235189959	0	3.7831925037317	NA	NA	NA	2	2	9.93333333333333	9	2	5
13	1	evening	1	19	1	NA	NA	initial	-0.613333333333333	14.2461517523043	0.28	1.5462839640677	0	1.29532347340137	NA	NA	NA	2	2	9.93333333333333	9	2	5
13	1	evening	1	20	0	inconsistent	some_atypical	NA	-0.966666666666667	3.02913477364928	0.18	5.88187339762226	NA	NA	NA	NA	NA	2	2	9.93333333333333	9	2	5
13	1	evening	1	21	0	consistent	most_atypical	NA	-1	2.35113286878914	-0.02	2.4458691640757	NA	NA	NA	NA	NA	2	2	9.93333333333333	9	2	5
13	1	evening	1	22	1	NA	NA	initial	1	7.25248214323074	1	2.70113720744848	1	1.17483485722914	NA	NA	NA	2	2	9.93333333333333	9	2	5
13	1	evening	1	23	1	NA	NA	initial	1	3.28472160734236	1	1.43400613358244	1	1.93830482196063	NA	NA	NA	2	2	9.93333333333333	9	2	5
13	1	evening	1	24	0	inconsistent	most_atypical	NA	0.04	3.99392045522109	0.193333333333333	5.39834955194965	NA	3.18400667794049	NA	NA	NA	2	2	9.93333333333333	9	2	5
13	1	evening	1	25	1	NA	NA	initial	1	3.06792482780293	1	5.218476427719	1	1.52100873971358	NA	NA	NA	2	2	9.93333333333333	9	2	5
13	1	evening	1	26	0	inconsistent	prototypical	NA	-0.446666666666667	6.60784464143217	0.2	4.23477328242734	NA	3.38044724008068	NA	NA	NA	2	2	9.93333333333333	9	2	5
13	1	evening	1	27	0	inconsistent	some_atypical	NA	-1	2.88456211937591	-0.293333333333333	1.09983617113903	NA	NA	NA	NA	NA	2	2	9.93333333333333	9	2	5
13	1	evening	1	28	0	inconsistent	most_atypical	NA	-0.266666666666667	2.71213872730732	-0.146666666666667	1.61269242689013	NA	3.46574082085863	NA	NA	NA	2	2	9.93333333333333	9	2	5
13	1	evening	1	29	0	consistent	prototypical	NA	-1	3.90149406529963	-0.44	1.12683690432459	NA	NA	NA	NA	NA	2	2	9.93333333333333	9	2	5
13	1	evening	1	30	0	inconsistent	most_atypical	NA	-0.246666666666667	1.74596716463566	-0.0733333333333333	2.10645456193015	NA	2.52994978800416	NA	NA	NA	2	2	9.93333333333333	9	2	5
13	1	evening	1	31	0	consistent	some_atypical	NA	-1	2.95125982444733	-0.286666666666667	1.30993369594216	NA	NA	NA	NA	NA	2	2	9.93333333333333	9	2	5
13	1	evening	1	32	0	consistent	prototypical	NA	-1	5.10180644877255	-0.486666666666667	1.3805977711454	NA	NA	NA	NA	NA	2	2	9.93333333333333	9	2	5
13	1	evening	1	33	1	NA	NA	initial	0.266666666666667	4.49402200197801	0.226666666666667	1.42358061252162	0	5.33591647865251	NA	NA	NA	2	2	9.93333333333333	9	2	5
13	1	evening	1	34	0	inconsistent	prototypical	NA	0.126666666666667	5.70225965930149	0.24	1.12222517980263	NA	1.48725992208347	NA	NA	NA	2	2	9.93333333333333	9	2	5
13	1	evening	1	35	0	inconsistent	some_atypical	NA	-1	2.23420785786584	-0.253333333333333	1.43506327224895	NA	NA	NA	NA	NA	2	2	9.93333333333333	9	2	5
13	1	evening	1	36	0	inconsistent	most_atypical	NA	-0.846666666666667	3.35966928675771	-0.306666666666667	1.52467902330682	NA	2.01540192402899	NA	NA	NA	2	2	9.93333333333333	9	2	5
13	1	evening	1	37	0	consistent	most_atypical	NA	-0.36	3.47938223276287	-0.26	1.21054462203756	NA	1.75426410185173	NA	NA	NA	2	2	9.93333333333333	9	2	5
13	1	evening	1	38	1	NA	NA	bridge	0.873333333333333	3.83522991416976	0.713333333333333	1.80066996999085	0	6.29527215566486	NA	NA	NA	2	2	9.93333333333333	9	2	5
13	1	evening	1	39	1	NA	NA	initial	-0.526666666666667	2.50552581017837	0.76	5.95408788044006	1	1.18736470257863	NA	NA	NA	2	2	9.93333333333333	9	2	5
13	1	evening	1	40	0	inconsistent	most_atypical	NA	-0.58	2.51428709179163	0.22	2.24967399286106	NA	9.93908266955987	NA	NA	NA	2	2	9.93333333333333	9	2	5
13	1	evening	1	41	0	inconsistent	prototypical	NA	0.24	4.75884223682806	0.126666666666667	0.987179213669151	NA	10.9577441685833	NA	NA	NA	2	2	9.93333333333333	9	2	5
13	1	evening	1	42	0	inconsistent	most_atypical	NA	-0.766666666666667	2.94820255134255	0.0666666666666667	1.68013905594125	NA	5.63639858225361	NA	NA	NA	2	2	9.93333333333333	9	2	5
13	1	evening	1	43	1	NA	NA	initial	0.96	2.67754674889147	0.666666666666667	1.05669626686722	1	10.2964938217774	NA	NA	NA	2	2	9.93333333333333	9	2	5
13	1	evening	1	44	0	inconsistent	some_atypical	NA	0.1	2.66304413741454	0.54	1.02034145779908	NA	9.8586154137738	NA	NA	NA	2	2	9.93333333333333	9	2	5
13	1	evening	1	45	0	inconsistent	prototypical	NA	0.46	24.562735082116	0.506666666666667	0.973273128271103	NA	1.3323289253749	NA	NA	NA	2	2	9.93333333333333	9	2	5
13	1	evening	1	46	1	NA	NA	initial	-0.626666666666667	9.51931744208559	-0.206666666666667	1.58549575367942	0	5.06225192081183	NA	NA	NA	2	2	9.93333333333333	9	2	5
13	1	evening	1	47	0	consistent	prototypical	NA	-1	2.95127941854298	-0.833333333333333	1.15459371497855	NA	NA	NA	NA	NA	2	2	9.93333333333333	9	2	5
13	1	evening	1	48	0	consistent	some_atypical	NA	-1	2.50115916505456	-0.8	1.17540619103238	NA	NA	NA	NA	NA	2	2	9.93333333333333	9	2	5
13	1	evening	1	49	1	NA	NA	initial	1	4.43501071073115	1	1.11735935602337	1	3.01415599929169	NA	NA	NA	2	2	9.93333333333333	9	2	5
13	1	evening	1	50	0	inconsistent	most_atypical	NA	-1	4.5015460671857	-1	1.60082410881296	NA	NA	NA	NA	NA	2	2	9.93333333333333	9	2	5
13	1	evening	1	51	0	inconsistent	prototypical	NA	-0.206666666666667	5.90397969447076	-0.12	2.61924083903432	NA	3.28882979927585	NA	NA	NA	2	2	9.93333333333333	9	2	5
13	1	evening	1	52	0	consistent	prototypical	NA	-0.686666666666667	2.82617223542184	0.466666666666667	2.55112024163827	NA	2.95928960014135	NA	NA	NA	2	2	9.93333333333333	9	2	5
13	1	evening	1	53	0	consistent	some_atypical	NA	-1	8.00270008668303	-0.66	1.3648955761455	NA	NA	NA	NA	NA	2	2	9.93333333333333	9	2	5
13	1	morning	2	1	1	NA	NA	initial	0.4	11.9893746842278	0.44	1.95261503689244	0	6.28776997771899	NA	NA	NA	2	2	9.93333333333333	9	2	5
13	1	morning	2	2	1	NA	NA	initial	0.513333333333333	4.79630326178767	0.886666666666667	7.98269846321887	0	2.44229964407589	NA	NA	NA	2	2	9.93333333333333	9	2	5
13	1	morning	2	3	0	inconsistent	some_atypical	NA	0.193333333333333	5.74999393747134	0.486666666666667	1.83504997592752	NA	7.94943709846575	NA	NA	NA	2	2	9.93333333333333	9	2	5
13	1	morning	2	4	0	consistent	prototypical	NA	-0.526666666666667	6.30347057349684	-0.14	5.76012832028937	NA	7.09633697567745	NA	NA	NA	2	2	9.93333333333333	9	2	5
13	1	morning	2	5	1	NA	NA	initial	0.193333333333333	4.34636838806557	0.113333333333333	1.68242495773325	1	3.71423762047118	NA	NA	NA	2	2	9.93333333333333	9	2	5
13	1	morning	2	6	0	inconsistent	some_atypical	NA	0.14	6.57298481979251	0.16	1.16424029518942	NA	2.70694714731974	NA	NA	NA	2	2	9.93333333333333	9	2	5
13	1	morning	2	7	1	NA	NA	initial	-0.00666666666666667	6.59030797426794	0.00666666666666667	2.94384227224157	0	9.97140897535894	NA	NA	NA	2	2	9.93333333333333	9	2	5
13	1	morning	2	8	0	inconsistent	prototypical	NA	-0.78	3.49669128253367	0.106666666666667	2.73097606910972	NA	9.08209347928585	NA	NA	NA	2	2	9.93333333333333	9	2	5
13	1	morning	2	9	0	inconsistent	prototypical	NA	-1	4.96840053942219	-0.253333333333333	2.69931611411971	NA	NA	NA	NA	NA	2	2	9.93333333333333	9	2	5
13	1	morning	2	10	1	NA	NA	initial	0.966666666666667	3.13601330989525	0.986666666666667	1.48014037518215	1	4.92747890617704	NA	NA	NA	2	2	9.93333333333333	9	2	5
13	1	morning	2	11	1	NA	NA	initial	0.386666666666667	4.93488476542723	0.66	1.26918939468021	1	13.3112692431044	NA	NA	NA	2	2	9.93333333333333	9	2	5
13	1	morning	2	12	0	consistent	some_atypical	NA	-0.666666666666667	4.53857208216232	0.533333333333333	1.54639314475946	NA	8.68236368802582	NA	NA	NA	2	2	9.93333333333333	9	2	5
13	1	morning	2	13	0	consistent	most_atypical	NA	-0.826666666666667	5.01247647404966	-0.04	1.23913333756309	NA	1.82564616439186	NA	NA	NA	2	2	9.93333333333333	9	2	5
13	1	morning	2	14	0	inconsistent	most_atypical	NA	-0.02	5.26174870189084	0.0133333333333333	1.80270890084012	NA	10.8406690612237	NA	NA	NA	2	2	9.93333333333333	9	2	5
13	1	morning	2	15	1	NA	NA	initial	1	3.40134100019543	1	1.31742047291505	1	2.24040818289598	NA	NA	NA	2	2	9.93333333333333	9	2	5
13	1	morning	2	16	0	inconsistent	some_atypical	NA	-0.526666666666667	5.6150820849864	0	1.71081895740724	NA	8.44397600815114	NA	NA	NA	2	2	9.93333333333333	9	2	5
13	1	morning	2	17	0	consistent	prototypical	NA	-1	8.86950096824808	-0.0266666666666667	3.21177439162602	NA	NA	NA	NA	NA	2	2	9.93333333333333	9	2	5
13	1	morning	2	18	0	consistent	some_atypical	NA	-1	4.3183752851063	0.0133333333333333	1.09209474822194	NA	NA	NA	NA	NA	2	2	9.93333333333333	9	2	5
13	1	morning	2	19	0	inconsistent	some_atypical	NA	-0.753333333333333	3.63237040592276	-0.0266666666666667	5.29657539881293	NA	2.05261341962103	NA	NA	NA	2	2	9.93333333333333	9	2	5
13	1	morning	2	20	0	inconsistent	most_atypical	NA	-0.66	2.96350580513365	-0.24	2.28695387765708	NA	9.39434910023726	NA	NA	NA	2	2	9.93333333333333	9	2	5
13	1	morning	2	21	1	NA	NA	initial	0.253333333333333	4.70877248697786	0.0733333333333333	2.32107426236871	1	7.23776456607982	NA	NA	NA	2	2	9.93333333333333	9	2	5
13	1	morning	2	22	0	consistent	prototypical	NA	-1	3.58471625818117	-0.293333333333333	1.28292811576682	NA	NA	NA	NA	NA	2	2	9.93333333333333	9	2	5
13	1	morning	2	23	0	inconsistent	most_atypical	NA	-0.46	3.12656657846321	0.0666666666666667	2.64943821811528	NA	2.31151992018147	NA	NA	NA	2	2	9.93333333333333	9	2	5
13	1	morning	2	24	0	inconsistent	some_atypical	NA	-0.593333333333333	5.99036992820561	0.0533333333333333	1.48082398338943	NA	3.8199558569487	NA	NA	NA	2	2	9.93333333333333	9	2	5
13	1	morning	2	25	0	inconsistent	prototypical	NA	-0.7	5.50935700620653	-0.0466666666666667	1.95064289874756	NA	14.4542192457793	NA	NA	NA	2	2	9.93333333333333	9	2	5
13	1	morning	2	26	0	inconsistent	most_atypical	NA	0.0333333333333333	20.9507458442966	0.0466666666666667	1.61888329495434	NA	3.51392735316108	NA	NA	NA	2	2	9.93333333333333	9	2	5
13	1	morning	2	27	1	NA	NA	initial	-0.48	24.3537845107692	-0.226666666666667	7.91343850175974	0	3.0119294008756	NA	NA	NA	2	2	9.93333333333333	9	2	5
13	1	morning	2	28	0	inconsistent	some_atypical	NA	0.433333333333333	7.32222065902567	0.453333333333333	6.39771893414343	NA	3.05015330091328	NA	NA	NA	2	2	9.93333333333333	9	2	5
13	1	morning	2	29	0	inconsistent	some_atypical	NA	-1	4.21832371902781	-0.00666666666666667	1.22546646065121	NA	NA	NA	NA	NA	2	2	9.93333333333333	9	2	5
13	1	morning	2	30	0	inconsistent	most_atypical	NA	-0.746666666666667	4.20122293937845	0.06	16.6763197579567	NA	4.18249306974292	NA	NA	NA	2	2	9.93333333333333	9	2	5
13	1	morning	2	31	0	inconsistent	prototypical	NA	0.553333333333333	6.20368212504491	0.186666666666667	3.48473467019483	NA	3.8405679817572	NA	NA	NA	2	2	9.93333333333333	9	2	5
13	1	morning	2	32	0	consistent	prototypical	NA	-0.826666666666667	3.90404091049891	0.04	0.933992466998234	NA	5.02557139668806	NA	NA	NA	2	2	9.93333333333333	9	2	5
13	1	morning	2	33	0	inconsistent	some_atypical	NA	-1	3.78474101487518	-1	1.38402468802212	NA	NA	NA	NA	NA	2	2	9.93333333333333	9	2	5
13	1	morning	2	34	0	inconsistent	most_atypical	NA	-1	4.45162041494211	-1	1.11695438771972	NA	NA	NA	NA	NA	2	2	9.93333333333333	9	2	5
13	1	morning	2	35	0	inconsistent	prototypical	NA	0.313333333333333	5.89398645821279	-0.0266666666666667	1.997505516513	NA	6.5512984535153	NA	NA	NA	2	2	9.93333333333333	9	2	5
13	1	morning	2	36	1	NA	NA	initial	-0.553333333333333	13.8225139449855	-0.0733333333333333	2.32717106477412	0	3.57631733204926	NA	NA	NA	2	2	9.93333333333333	9	2	5
13	1	morning	2	37	1	NA	NA	initial	0.426666666666667	6.13103460189609	0.48	1.92788726722165	0	4.22700162448677	NA	NA	NA	2	2	9.93333333333333	9	2	5
13	1	morning	2	38	0	consistent	some_atypical	NA	0.433333333333333	6.38695972471533	0.273333333333333	1.21927604310895	NA	3.87241174586916	NA	NA	NA	2	2	9.93333333333333	9	2	5
13	1	morning	2	39	0	consistent	most_atypical	NA	-1	6.01881431210586	-0.46	1.49546930953693	NA	NA	NA	NA	NA	2	2	9.93333333333333	9	2	5
13	1	morning	2	40	1	NA	NA	bridge	0.36	5.61211594691849	0.0733333333333333	1.53524423511135	1	6.16907500382536	NA	NA	NA	2	2	9.93333333333333	9	2	5
13	1	morning	2	41	1	NA	NA	initial	0.753333333333333	3.73811383451334	0.72	1.09258335081222	1	2.49004709594033	NA	NA	NA	2	2	9.93333333333333	9	2	5
13	1	morning	2	42	0	inconsistent	prototypical	NA	-0.826666666666667	2.32902252958661	0.353333333333333	1.13377929817875	NA	7.21791660203803	NA	NA	NA	2	2	9.93333333333333	9	2	5
13	1	morning	2	43	0	inconsistent	prototypical	NA	-0.573333333333333	4.63271500914993	0.06	2.25921456191236	NA	4.17256520005026	NA	NA	NA	2	2	9.93333333333333	9	2	5
13	1	morning	2	44	0	inconsistent	most_atypical	NA	-0.993333333333333	1.97578773784767	-0.953333333333333	1.26762966075853	NA	NA	NA	NA	NA	2	2	9.93333333333333	9	2	5
13	1	morning	2	45	0	consistent	most_atypical	NA	-0.693333333333333	4.50813223408613	0.14	1.09649217153515	NA	8.82901257714684	NA	NA	NA	2	2	9.93333333333333	9	2	5
13	1	morning	2	46	0	consistent	most_atypical	NA	-0.0133333333333333	3.98791478571752	0.446666666666667	1.24215048188466	NA	3.74604841712676	NA	NA	NA	2	2	9.93333333333333	9	2	5
13	1	morning	2	47	1	NA	NA	initial	0.493333333333333	3.42571172608882	0.44	1.03107976109141	1	3.13455278935771	NA	NA	NA	2	2	9.93333333333333	9	2	5
13	1	morning	2	48	0	inconsistent	prototypical	NA	0.366666666666667	3.48582041917166	0.306666666666667	0.77913499215606	NA	5.04798988931634	NA	NA	NA	2	2	9.93333333333333	9	2	5
13	1	morning	2	49	0	inconsistent	most_atypical	NA	-0.653333333333333	4.35533211515462	0.0133333333333333	1.68345441322253	NA	6.30661492243939	NA	NA	NA	2	2	9.93333333333333	9	2	5
13	1	morning	2	50	1	NA	NA	initial	0.0466666666666667	4.05672128913943	0.0266666666666667	1.1255812869249	1	2.52413078102995	NA	NA	NA	2	2	9.93333333333333	9	2	5
13	1	morning	2	51	1	NA	NA	initial	0.213333333333333	3.19288030673397	0.06	0.913389050574551	0	1.7033117076769	NA	NA	NA	2	2	9.93333333333333	9	2	5
13	1	morning	2	52	1	NA	NA	bridge	0	2.74972335551479	0.06	1.88470705217446	0	13.1098949977793	NA	NA	NA	2	2	9.93333333333333	9	2	5
13	1	morning	2	53	0	consistent	some_atypical	NA	-1	2.7344426282898	-0.02	2.48174987130233	NA	NA	NA	NA	NA	2	2	9.93333333333333	9	2	5
14	1	evening	1	1	0	inconsistent	most_atypical	NA	-0.646666666666667	20.3198868704494	-0.873333333333333	28.1593210336287	NA	11.9527600356378	NA	NA	NA	3	3	11.7166666666667	8	3	7
14	1	evening	1	2	1	NA	NA	bridge	1	4.30081726098433	1	4.13069578143768	1	6.6878061729949	NA	NA	NA	3	3	11.7166666666667	8	3	7
14	1	evening	1	3	0	consistent	most_atypical	NA	1	10.1837864522822	1	5.56709698284976	NA	4.02412878070027	NA	NA	NA	3	3	11.7166666666667	8	3	7
14	1	evening	1	4	0	inconsistent	most_atypical	NA	1	4.96747138351202	0.52	3.07804924109951	NA	7.40786167071201	NA	NA	NA	3	3	11.7166666666667	8	3	7
14	1	evening	1	5	1	NA	NA	initial	0.64	7.02484815986827	0.86	10.3583402147051	0	3.48462840239517	NA	NA	NA	3	3	11.7166666666667	8	3	7
14	1	evening	1	6	0	consistent	prototypical	NA	-0.0133333333333333	10.6046353194397	-0.413333333333333	2.20089106494561	NA	7.41890272381715	NA	NA	NA	3	3	11.7166666666667	8	3	7
14	1	evening	1	7	1	NA	NA	initial	1	4.41715543833561	0.5	2.73867681459524	1	2.91400158475153	NA	NA	NA	3	3	11.7166666666667	8	3	7
14	1	evening	1	8	0	inconsistent	some_atypical	NA	0.613333333333333	6.89041136391461	0.76	2.84476516209543	NA	4.77347385976464	NA	NA	NA	3	3	11.7166666666667	8	3	7
14	1	evening	1	9	0	inconsistent	most_atypical	NA	-0.386666666666667	5.00877860677429	-0.573333333333333	2.38413118198514	NA	4.3653645014856	NA	NA	NA	3	3	11.7166666666667	8	3	7
14	1	evening	1	10	0	inconsistent	some_atypical	NA	-0.62	11.1560497717001	0.8	1.78418616927229	NA	13.6518932038452	NA	NA	NA	3	3	11.7166666666667	8	3	7
14	1	evening	1	11	0	inconsistent	prototypical	NA	0.706666666666667	7.374762770487	0.826666666666667	1.75291261961684	NA	15.0770692308433	NA	NA	NA	3	3	11.7166666666667	8	3	7
14	1	evening	1	12	0	consistent	some_atypical	NA	-0.593333333333333	8.01459615328349	-0.766666666666667	3.30128751671873	NA	2.93217049282975	NA	NA	NA	3	3	11.7166666666667	8	3	7
14	1	evening	1	13	0	inconsistent	prototypical	NA	0.253333333333333	8.3173185037449	0.04	3.1905796546489	NA	1.47804482467473	NA	NA	NA	3	3	11.7166666666667	8	3	7
14	1	evening	1	14	1	NA	NA	initial	0.813333333333333	8.00516118458472	0.546666666666667	3.74269202561118	1	4.6755792174954	NA	NA	NA	3	3	11.7166666666667	8	3	7
14	1	evening	1	15	0	inconsistent	prototypical	NA	0.833333333333333	4.04001172445714	0.526666666666667	6.39419160294347	NA	4.22874935274012	NA	NA	NA	3	3	11.7166666666667	8	3	7
14	1	evening	1	16	0	inconsistent	prototypical	NA	-0.193333333333333	8.10265523870476	-0.4	2.89312870707363	NA	1.43291615275666	NA	NA	NA	3	3	11.7166666666667	8	3	7
14	1	evening	1	17	0	inconsistent	most_atypical	NA	0.64	3.48606871557422	0.58	2.44953091605566	NA	2.94459774252027	NA	NA	NA	3	3	11.7166666666667	8	3	7
14	1	evening	1	18	1	NA	NA	initial	0.266666666666667	4.94135758210905	0.24	2.43085567443632	1	1.32555481838062	NA	NA	NA	3	3	11.7166666666667	8	3	7
14	1	evening	1	19	0	consistent	prototypical	NA	-0.206666666666667	11.8832726234104	-0.473333333333333	1.48055876349099	NA	1.894034384517	NA	NA	NA	3	3	11.7166666666667	8	3	7
14	1	evening	1	20	0	inconsistent	some_atypical	NA	0.493333333333333	5.90727338450961	0.773333333333333	2.96406296361238	NA	2.00547468825243	NA	NA	NA	3	3	11.7166666666667	8	3	7
14	1	evening	1	21	0	consistent	prototypical	NA	0.633333333333333	6.84951125993393	0.5	1.62612805119716	NA	6.25321010593325	NA	NA	NA	3	3	11.7166666666667	8	3	7
14	1	evening	1	22	0	inconsistent	prototypical	NA	1	2.83362209587358	0.96	1.62580677191727	NA	2.66414006450213	NA	NA	NA	3	3	11.7166666666667	8	3	7
14	1	evening	1	23	0	consistent	some_atypical	NA	0.28	5.19148035580292	0.553333333333333	1.42155786370859	NA	9.75734148151241	NA	NA	NA	3	3	11.7166666666667	8	3	7
14	1	evening	1	24	1	NA	NA	initial	0.453333333333333	17.3231827025302	0.953333333333333	1.98877657274716	1	8.34802133962512	NA	NA	NA	3	3	11.7166666666667	8	3	7
14	1	evening	1	25	0	inconsistent	prototypical	NA	0.973333333333333	6.19385869195685	1	3.72680037352256	NA	7.59191384911537	NA	NA	NA	3	3	11.7166666666667	8	3	7
14	1	evening	1	26	0	inconsistent	some_atypical	NA	0.953333333333333	5.80644586542621	-0.886666666666667	2.04602147871628	NA	6.71615648735315	NA	NA	NA	3	3	11.7166666666667	8	3	7
14	1	evening	1	27	0	consistent	most_atypical	NA	0.62	6.8421321043279	0.04	3.50356769608334	NA	4.33409095206298	NA	NA	NA	3	3	11.7166666666667	8	3	7
14	1	evening	1	28	0	inconsistent	most_atypical	NA	0.866666666666667	8.49733494385146	0.0133333333333333	2.03072324418463	NA	1.88364646397531	NA	NA	NA	3	3	11.7166666666667	8	3	7
14	1	evening	1	29	0	consistent	most_atypical	NA	-0.546666666666667	3.41791524947621	-0.673333333333333	1.74946407880634	NA	1.74362413934432	NA	NA	NA	3	3	11.7166666666667	8	3	7
14	1	evening	1	30	0	consistent	some_atypical	NA	0.673333333333333	5.52530395309441	0.96	2.14264842146076	NA	5.88611499476247	NA	NA	NA	3	3	11.7166666666667	8	3	7
14	1	evening	1	31	1	NA	NA	initial	-0.66	12.3273313394748	-0.52	2.6248476000037	1	10.5520432067569	NA	NA	NA	3	3	11.7166666666667	8	3	7
14	1	evening	1	32	0	inconsistent	most_atypical	NA	-0.62	4.12377661792561	0.586666666666667	2.6133888529148	NA	6.55732549540699	NA	NA	NA	3	3	11.7166666666667	8	3	7
14	1	evening	1	33	1	NA	NA	initial	0.54	5.66735036741011	0.8	2.98473679134622	0	1.51092912419699	NA	NA	NA	3	3	11.7166666666667	8	3	7
14	1	evening	1	34	0	inconsistent	prototypical	NA	0.00666666666666667	12.6836242575664	-0.1	1.51800970477052	NA	12.0745524929371	NA	NA	NA	3	3	11.7166666666667	8	3	7
14	1	evening	1	35	0	consistent	some_atypical	NA	-0.673333333333333	2.93481070431881	-0.92	1.19819362694398	NA	1.59138418943621	NA	NA	NA	3	3	11.7166666666667	8	3	7
14	1	evening	1	36	1	NA	NA	initial	-0.706666666666667	9.80000970908441	-0.62	1.26936674350873	0	5.62531816656701	NA	NA	NA	3	3	11.7166666666667	8	3	7
14	1	evening	1	37	0	inconsistent	most_atypical	NA	-0.14	2.75223958189599	-0.82	2.6173502583988	NA	4.91142979683354	NA	NA	NA	3	3	11.7166666666667	8	3	7
14	1	evening	1	38	0	inconsistent	some_atypical	NA	0.646666666666667	5.17281288933009	-0.406666666666667	1.9207811022643	NA	11.4112072652206	NA	NA	NA	3	3	11.7166666666667	8	3	7
14	1	evening	1	39	1	NA	NA	initial	-0.62	4.67462564376183	-0.633333333333333	2.06144256424159	0	5.75746060046367	NA	NA	NA	3	3	11.7166666666667	8	3	7
14	1	evening	1	40	1	NA	NA	initial	0.893333333333333	7.64112553349696	1	1.65036767255515	1	6.94922969769686	NA	NA	NA	3	3	11.7166666666667	8	3	7
14	1	evening	1	41	1	NA	NA	initial	0.886666666666667	2.96130985370837	0.906666666666667	1.81618842855096	1	3.17673199670389	NA	NA	NA	3	3	11.7166666666667	8	3	7
14	1	evening	1	42	0	consistent	most_atypical	NA	0.54	7.17990000150166	0.76	1.46526208426803	NA	1.3707435161341	NA	NA	NA	3	3	11.7166666666667	8	3	7
14	1	evening	1	43	1	NA	NA	initial	-0.373333333333333	2.58819379191846	0.446666666666667	0.912586152786389	0	4.97002419922501	NA	NA	NA	3	3	11.7166666666667	8	3	7
14	1	evening	1	44	0	inconsistent	some_atypical	NA	0.973333333333333	2.51394193200395	1	1.58386507676914	NA	2.21150509384461	NA	NA	NA	3	3	11.7166666666667	8	3	7
14	1	evening	1	45	1	NA	NA	initial	1	4.90055420412682	-0.253333333333333	1.90294684702531	0	1.79998824885115	NA	NA	NA	3	3	11.7166666666667	8	3	7
14	1	evening	1	46	0	inconsistent	most_atypical	NA	0.646666666666667	5.33482712577097	-0.573333333333333	1.33466881886125	NA	7.1344845732674	NA	NA	NA	3	3	11.7166666666667	8	3	7
14	1	evening	1	47	0	inconsistent	some_atypical	NA	-0.58	3.09408333827741	-0.913333333333333	2.12356574926525	NA	4.28811009740457	NA	NA	NA	3	3	11.7166666666667	8	3	7
14	1	evening	1	48	1	NA	NA	initial	1	4.51748097827658	0.46	4.17215229244903	0	2.17324893316254	NA	NA	NA	3	3	11.7166666666667	8	3	7
14	1	evening	1	49	0	inconsistent	prototypical	NA	1	4.4841214469634	0.833333333333333	1.67267930833623	NA	4.84391764481552	NA	NA	NA	3	3	11.7166666666667	8	3	7
14	1	evening	1	50	1	NA	NA	bridge	1	6.80055212019943	1	1.56725622294471	1	4.86480451817624	NA	NA	NA	3	3	11.7166666666667	8	3	7
14	1	evening	1	51	0	consistent	prototypical	NA	0.566666666666667	6.13814989197999	0.8	0.948240979108959	NA	4.33895181445405	NA	NA	NA	3	3	11.7166666666667	8	3	7
14	1	evening	1	52	0	inconsistent	some_atypical	NA	0.806666666666667	2.21024454757571	-0.16	1.47678894386627	NA	3.02325420500711	NA	NA	NA	3	3	11.7166666666667	8	3	7
14	1	evening	1	53	1	NA	NA	initial	0	4.89552694815211	-0.56	1.36922140582465	1	1.29614020860754	NA	NA	NA	3	3	11.7166666666667	8	3	7
14	1	morning	2	1	0	consistent	prototypical	NA	0.0466666666666667	4.68872209778056	0.86	2.97059831791557	NA	15.1293226315174	NA	NA	NA	3	3	11.7166666666667	8	3	7
14	1	morning	2	2	0	consistent	some_atypical	NA	0.973333333333333	4.78283758973703	1	1.91732477024198	NA	2.70146782742813	NA	NA	NA	3	3	11.7166666666667	8	3	7
14	1	morning	2	3	1	NA	NA	bridge	0.98	15.4459305836353	1	1.17277928348631	0	4.4903075308539	NA	NA	NA	3	3	11.7166666666667	8	3	7
14	1	morning	2	4	0	inconsistent	prototypical	NA	0.746666666666667	6.87326132669114	-0.506666666666667	2.96728817909025	NA	3.11610851250589	NA	NA	NA	3	3	11.7166666666667	8	3	7
14	1	morning	2	5	0	consistent	most_atypical	NA	0.906666666666667	4.24182847491466	0.946666666666667	2.74288546130992	NA	6.94199825823307	NA	NA	NA	3	3	11.7166666666667	8	3	7
14	1	morning	2	6	0	inconsistent	some_atypical	NA	0.926666666666667	2.20657827984542	1	1.33399887545966	NA	11.6748119259719	NA	NA	NA	3	3	11.7166666666667	8	3	7
14	1	morning	2	7	0	inconsistent	prototypical	NA	0.48	4.82881346787326	-0.64	1.78291783179156	NA	8.22529146517627	NA	NA	NA	3	3	11.7166666666667	8	3	7
14	1	morning	2	8	0	consistent	most_atypical	NA	0.62	2.8273958589416	0.966666666666667	1.15344779938459	NA	1.93627308332361	NA	NA	NA	3	3	11.7166666666667	8	3	7
14	1	morning	2	9	1	NA	NA	initial	0.84	4.47937968745828	0.993333333333333	2.29746978427283	1	4.1701720401179	NA	NA	NA	3	3	11.7166666666667	8	3	7
14	1	morning	2	10	0	inconsistent	most_atypical	NA	0.886666666666667	2.85788285033777	0.86	1.64422074449249	NA	5.53049229900353	NA	NA	NA	3	3	11.7166666666667	8	3	7
14	1	morning	2	11	0	inconsistent	most_atypical	NA	0.826666666666667	9.0699189666193	-0.326666666666667	1.32146588037722	NA	10.7523829438724	NA	NA	NA	3	3	11.7166666666667	8	3	7
14	1	morning	2	12	0	inconsistent	some_atypical	NA	0.946666666666667	11.080503448844	0.94	1.44128743209876	NA	2.81957506109029	NA	NA	NA	3	3	11.7166666666667	8	3	7
14	1	morning	2	13	0	inconsistent	most_atypical	NA	-0.92	10.8034420609474	-0.966666666666667	1.24207324418239	NA	NA	NA	NA	NA	3	3	11.7166666666667	8	3	7
14	1	morning	2	14	1	NA	NA	initial	0.866666666666667	5.67730907001533	0.96	1.78337098169141	0	1.78418522025459	NA	NA	NA	3	3	11.7166666666667	8	3	7
14	1	morning	2	15	1	NA	NA	bridge	-0.413333333333333	6.33357776026241	0.02	3.52009349293076	0	3.31823660549708	NA	NA	NA	3	3	11.7166666666667	8	3	7
14	1	morning	2	16	0	consistent	most_atypical	NA	0.506666666666667	4.44620894268155	0.406666666666667	1.35080957855098	NA	1.44226246583275	NA	NA	NA	3	3	11.7166666666667	8	3	7
14	1	morning	2	17	0	consistent	some_atypical	NA	0.946666666666667	24.0910916633438	1	3.29479442839511	NA	4.34932821127586	NA	NA	NA	3	3	11.7166666666667	8	3	7
14	1	morning	2	18	0	inconsistent	most_atypical	NA	0.713333333333333	4.53368549607694	-0.326666666666667	2.07811267231591	NA	2.55801189062186	NA	NA	NA	3	3	11.7166666666667	8	3	7
14	1	morning	2	19	0	inconsistent	some_atypical	NA	-0.42	4.20803507673554	-0.606666666666667	1.68420832883567	NA	16.9892393478658	NA	NA	NA	3	3	11.7166666666667	8	3	7
14	1	morning	2	20	0	inconsistent	some_atypical	NA	0.866666666666667	12.1669707568362	-0.706666666666667	8.74211694183759	NA	4.6827468664851	NA	NA	NA	3	3	11.7166666666667	8	3	7
14	1	morning	2	21	1	NA	NA	initial	0.76	5.02900642203167	0.933333333333333	1.49403691873886	0	17.6495680355001	NA	NA	NA	3	3	11.7166666666667	8	3	7
14	1	morning	2	22	1	NA	NA	initial	0.893333333333333	4.43206239887513	0.846666666666667	4.78340581525117	1	3.50064288964495	NA	NA	NA	3	3	11.7166666666667	8	3	7
14	1	morning	2	23	1	NA	NA	initial	0.906666666666667	16.0611187806353	1	1.76707500894554	0	2.52878575655632	NA	NA	NA	3	3	11.7166666666667	8	3	7
14	1	morning	2	24	0	consistent	some_atypical	NA	0.82	6.55057146493345	-0.286666666666667	3.13059064210393	NA	3.65482761966996	NA	NA	NA	3	3	11.7166666666667	8	3	7
14	1	morning	2	25	0	inconsistent	most_atypical	NA	0.86	3.53668306418695	-0.66	5.64283641427755	NA	4.32088334811851	NA	NA	NA	3	3	11.7166666666667	8	3	7
14	1	morning	2	26	0	inconsistent	most_atypical	NA	0.886666666666667	5.61995344283059	0.873333333333333	1.77741565508768	NA	2.55274826288223	NA	NA	NA	3	3	11.7166666666667	8	3	7
14	1	morning	2	27	0	inconsistent	some_atypical	NA	0.766666666666667	17.3323787951376	-0.44	3.88276658486575	NA	7.43754560360685	NA	NA	NA	3	3	11.7166666666667	8	3	7
14	1	morning	2	28	0	consistent	some_atypical	NA	0.64	3.83552331803367	0.86	1.31478744302876	NA	3.28806653921492	NA	NA	NA	3	3	11.7166666666667	8	3	7
14	1	morning	2	29	1	NA	NA	initial	0.833333333333333	8.97795881261118	0.106666666666667	2.611473914003	0	12.0885599965695	NA	NA	NA	3	3	11.7166666666667	8	3	7
14	1	morning	2	30	1	NA	NA	initial	0.966666666666667	11.0086271259934	0.26	2.24949034349993	1	2.27804406220093	NA	NA	NA	3	3	11.7166666666667	8	3	7
14	1	morning	2	31	1	NA	NA	initial	0.913333333333333	8.5244483333081	-0.573333333333333	3.98200014908798	0	4.92558378889225	NA	NA	NA	3	3	11.7166666666667	8	3	7
14	1	morning	2	32	1	NA	NA	initial	0.813333333333333	10.3165779595729	-0.22	1.81142831919715	0	5.42210336914286	NA	NA	NA	3	3	11.7166666666667	8	3	7
14	1	morning	2	33	0	inconsistent	prototypical	NA	0.793333333333333	6.43798289145343	-0.4	1.61159738712013	NA	1.73006104468368	NA	NA	NA	3	3	11.7166666666667	8	3	7
14	1	morning	2	34	1	NA	NA	initial	0.52	6.44079167325981	-0.48	2.38227004860528	1	6.53270610794425	NA	NA	NA	3	3	11.7166666666667	8	3	7
14	1	morning	2	35	0	inconsistent	some_atypical	NA	0.493333333333333	12.520657364279	-0.606666666666667	1.52339834463783	NA	3.73021779675037	NA	NA	NA	3	3	11.7166666666667	8	3	7
14	1	morning	2	36	1	NA	NA	initial	0.733333333333333	11.3078878733795	-0.426666666666667	2.38354614563286	1	1.51735313469544	NA	NA	NA	3	3	11.7166666666667	8	3	7
14	1	morning	2	37	1	NA	NA	initial	0.806666666666667	12.3087285484653	-0.633333333333333	4.55418826523237	1	3.06222350802273	NA	NA	NA	3	3	11.7166666666667	8	3	7
14	1	morning	2	38	0	inconsistent	prototypical	NA	-0.68	7.26253744727001	0.12	2.05150373419747	NA	3.9219710319303	NA	NA	NA	3	3	11.7166666666667	8	3	7
14	1	morning	2	39	0	consistent	prototypical	NA	0.526666666666667	7.62880587927066	-0.34	4.46020215563476	NA	3.28965178551152	NA	NA	NA	3	3	11.7166666666667	8	3	7
14	1	morning	2	40	1	NA	NA	initial	0.913333333333333	2.21538095385768	-0.32	2.56923613208346	1	2.6525702686049	NA	NA	NA	3	3	11.7166666666667	8	3	7
14	1	morning	2	41	0	consistent	most_atypical	NA	0.753333333333333	11.6940376651473	0.46	1.74476181832142	NA	1.95216908981092	NA	NA	NA	3	3	11.7166666666667	8	3	7
14	1	morning	2	42	0	consistent	prototypical	NA	-0.64	10.5111900500488	-0.586666666666667	2.95152373239398	NA	5.2008173384238	NA	NA	NA	3	3	11.7166666666667	8	3	7
14	1	morning	2	43	0	inconsistent	prototypical	NA	0.793333333333333	6.11649945937097	0.466666666666667	2.39474332844839	NA	1.45410096296109	NA	NA	NA	3	3	11.7166666666667	8	3	7
14	1	morning	2	44	0	inconsistent	most_atypical	NA	0.8	4.3266492660623	0.406666666666667	1.64853421971202	NA	2.73556788661517	NA	NA	NA	3	3	11.7166666666667	8	3	7
14	1	morning	2	45	1	NA	NA	initial	-0.273333333333333	5.31664856011048	-0.24	1.17324083088897	1	4.37415565201081	NA	NA	NA	3	3	11.7166666666667	8	3	7
14	1	morning	2	46	0	consistent	prototypical	NA	0.653333333333333	4.5708375510294	-0.266666666666667	1.56289296923205	NA	3.34613128216006	NA	NA	NA	3	3	11.7166666666667	8	3	7
14	1	morning	2	47	0	inconsistent	most_atypical	NA	-0.453333333333333	3.32025882904418	0.0533333333333333	1.26075874920934	NA	4.05666472669691	NA	NA	NA	3	3	11.7166666666667	8	3	7
14	1	morning	2	48	0	inconsistent	some_atypical	NA	0.7	5.26974523323588	0.326666666666667	1.58807870000601	NA	3.87261814647354	NA	NA	NA	3	3	11.7166666666667	8	3	7
14	1	morning	2	49	0	inconsistent	prototypical	NA	0.446666666666667	20.0157285449095	-0.353333333333333	1.93137116683647	NA	4.21326231583953	NA	NA	NA	3	3	11.7166666666667	8	3	7
14	1	morning	2	50	0	inconsistent	prototypical	NA	0.42	3.6901652100496	0.54	1.25805944483727	NA	4.82010161061771	NA	NA	NA	3	3	11.7166666666667	8	3	7
14	1	morning	2	51	0	inconsistent	prototypical	NA	-0.746666666666667	3.02662995201536	-0.62	1.37956918915734	NA	5.05553542915732	NA	NA	NA	3	3	11.7166666666667	8	3	7
14	1	morning	2	52	0	inconsistent	some_atypical	NA	0.7	2.44904229464009	0.693333333333333	1.49934097845107	NA	1.59674328309484	NA	NA	NA	3	3	11.7166666666667	8	3	7
14	1	morning	2	53	1	NA	NA	initial	0.806666666666667	12.5864181879442	-0.786666666666667	2.86939540295862	0	1.84873992530629	NA	NA	NA	3	3	11.7166666666667	8	3	7
15	1	morning	1	1	0	inconsistent	some_atypical	NA	-0.44	16.7275492968038	0.446666666666667	4.48211570549756	NA	13.4881528289989	NA	NA	NA	4	3	3.18333333333333	6.25	3	3
15	1	morning	1	2	1	NA	NA	bridge	0.473333333333333	17.3340405654162	0.42	2.26777185313404	0	11.2382801119238	NA	NA	NA	4	3	3.18333333333333	6.25	3	3
15	1	morning	1	3	0	consistent	most_atypical	NA	-0.746666666666667	36.5324619747698	-0.726666666666667	3.23955869721249	NA	15.9094787943177	NA	NA	NA	4	3	3.18333333333333	6.25	3	3
15	1	morning	1	4	0	inconsistent	most_atypical	NA	0.766666666666667	5.20235719066113	0.76	3.1202229517512	NA	10.5603065779433	NA	NA	NA	4	3	3.18333333333333	6.25	3	3
15	1	morning	1	5	0	inconsistent	prototypical	NA	0.68	7.39164998149499	0.793333333333333	1.27409573365003	NA	10.5729863718152	NA	NA	NA	4	3	3.18333333333333	6.25	3	3
15	1	morning	1	6	0	consistent	prototypical	NA	-0.773333333333333	6.24502790579572	-0.873333333333333	9.11067974939942	NA	17.3513271226548	NA	NA	NA	4	3	3.18333333333333	6.25	3	3
15	1	morning	1	7	0	inconsistent	some_atypical	NA	-0.78	5.26373798167333	-0.8	2.67223921930417	NA	10.1462953877635	NA	NA	NA	4	3	3.18333333333333	6.25	3	3
15	1	morning	1	8	0	inconsistent	prototypical	NA	-0.746666666666667	4.08150959806517	-0.8	2.5728974211961	NA	26.4905090830289	NA	NA	NA	4	3	3.18333333333333	6.25	3	3
15	1	morning	1	9	0	inconsistent	most_atypical	NA	0.0333333333333333	7.77868461282924	0.88	4.47882173955441	NA	2.02578711370006	NA	NA	NA	4	3	3.18333333333333	6.25	3	3
15	1	morning	1	10	0	inconsistent	most_atypical	NA	-0.866666666666667	11.7280960623175	-0.0133333333333333	3.22755567263812	NA	10.4889375213534	NA	NA	NA	4	3	3.18333333333333	6.25	3	3
15	1	morning	1	11	0	inconsistent	most_atypical	NA	0.893333333333333	6.37629047688097	0.906666666666667	8.72483537532389	NA	3.82314180210233	NA	NA	NA	4	3	3.18333333333333	6.25	3	3
15	1	morning	1	12	0	inconsistent	some_atypical	NA	-0.84	4.53429354541004	-0.766666666666667	6.43342714942992	NA	20.7341602439992	NA	NA	NA	4	3	3.18333333333333	6.25	3	3
15	1	morning	1	13	0	consistent	most_atypical	NA	-0.86	6.62562544783577	-0.853333333333333	4.07505820179358	NA	8.44597725011408	NA	NA	NA	4	3	3.18333333333333	6.25	3	3
15	1	morning	1	14	0	consistent	prototypical	NA	0.84	7.68424131022766	0.846666666666667	3.72617056500167	NA	10.4848467335105	NA	NA	NA	4	3	3.18333333333333	6.25	3	3
15	1	morning	1	15	1	NA	NA	bridge	0.933333333333333	4.43168981652707	0.96	2.20902318740264	0	4.55413229623809	NA	NA	NA	4	3	3.18333333333333	6.25	3	3
15	1	morning	1	16	0	consistent	prototypical	NA	-0.88	5.15090401656926	0.913333333333333	4.29988203523681	NA	4.43903351621702	NA	NA	NA	4	3	3.18333333333333	6.25	3	3
15	1	morning	1	17	0	inconsistent	some_atypical	NA	-0.893333333333333	6.05229932628572	0.853333333333333	1.49294744525105	NA	3.04829811025411	NA	NA	NA	4	3	3.18333333333333	6.25	3	3
15	1	morning	1	18	0	consistent	prototypical	NA	0	5.62037923699245	0.866666666666667	1.6189404791221	NA	9.92967365775257	NA	NA	NA	4	3	3.18333333333333	6.25	3	3
15	1	morning	1	19	1	NA	NA	initial	0.913333333333333	6.8082917407155	0.906666666666667	3.93219848209992	0	5.18976385844871	NA	NA	NA	4	3	3.18333333333333	6.25	3	3
15	1	morning	1	20	1	NA	NA	initial	0.966666666666667	7.82950611365959	0.953333333333333	2.2469733087346	1	2.25042620347813	NA	NA	NA	4	3	3.18333333333333	6.25	3	3
15	1	morning	1	21	1	NA	NA	initial	0.653333333333333	5.80420313030481	0.926666666666667	4.79512458527461	1	8.35428052628413	NA	NA	NA	4	3	3.18333333333333	6.25	3	3
15	1	morning	1	22	0	inconsistent	prototypical	NA	0.733333333333333	5.51229416951537	0.82	2.59904076904058	NA	10.6255486267619	NA	NA	NA	4	3	3.18333333333333	6.25	3	3
15	1	morning	1	23	1	NA	NA	initial	-0.933333333333333	4.28504068264738	0.926666666666667	3.72904403787106	0	NA	NA	NA	NA	4	3	3.18333333333333	6.25	3	3
15	1	morning	1	24	0	consistent	most_atypical	NA	-0.926666666666667	4.80955321993679	-0.906666666666667	6.21572712808847	NA	NA	NA	NA	NA	4	3	3.18333333333333	6.25	3	3
15	1	morning	1	25	0	inconsistent	some_atypical	NA	0.893333333333333	7.21104572154582	0.9	2.09510222356766	NA	7.00038553820923	NA	NA	NA	4	3	3.18333333333333	6.25	3	3
15	1	morning	1	26	1	NA	NA	initial	0.9	5.36949043255299	0.913333333333333	2.12363012740389	1	5.28027343563735	NA	NA	NA	4	3	3.18333333333333	6.25	3	3
15	1	morning	1	27	0	inconsistent	prototypical	NA	0.873333333333333	5.07333673071116	0.886666666666667	5.07638281723484	NA	2.76441459590569	NA	NA	NA	4	3	3.18333333333333	6.25	3	3
15	1	morning	1	28	0	consistent	some_atypical	NA	0.933333333333333	5.57292012544349	0.933333333333333	1.7550732428208	NA	4.20440678298473	NA	NA	NA	4	3	3.18333333333333	6.25	3	3
15	1	morning	1	29	1	NA	NA	initial	0.92	3.85238193161786	0.933333333333333	2.40491572907194	1	9.25606616027653	NA	NA	NA	4	3	3.18333333333333	6.25	3	3
15	1	morning	1	30	0	consistent	some_atypical	NA	-0.9	4.96301110694185	0.92	1.97963115759194	NA	NA	NA	NA	NA	4	3	3.18333333333333	6.25	3	3
15	1	morning	1	31	0	inconsistent	prototypical	NA	0.02	5.34639659244567	-0.926666666666667	2.18389592738822	NA	11.6023956942372	NA	NA	NA	4	3	3.18333333333333	6.25	3	3
15	1	morning	1	32	1	NA	NA	initial	0.586666666666667	6.49675147654489	0.926666666666667	3.59967213077471	0	8.84288755897433	NA	NA	NA	4	3	3.18333333333333	6.25	3	3
15	1	morning	1	33	0	inconsistent	some_atypical	NA	0.786666666666667	8.87684081867337	0.886666666666667	2.35678140260279	NA	4.42379530798644	NA	NA	NA	4	3	3.18333333333333	6.25	3	3
15	1	morning	1	34	1	NA	NA	initial	-0.853333333333333	6.47705019451678	0.88	3.16954660182819	1	4.11982174124569	NA	NA	NA	4	3	3.18333333333333	6.25	3	3
15	1	morning	1	35	0	consistent	most_atypical	NA	-0.893333333333333	7.72752659302205	0.853333333333333	4.27558456454426	NA	3.67226845445111	NA	NA	NA	4	3	3.18333333333333	6.25	3	3
15	1	morning	1	36	1	NA	NA	initial	-0.04	6.95098568918183	0.893333333333333	3.44438920449466	0	1.43910691607744	NA	NA	NA	4	3	3.18333333333333	6.25	3	3
15	1	morning	1	37	0	inconsistent	some_atypical	NA	-0.8	5.56087698042393	0.826666666666667	3.79894603369758	NA	8.19224451854825	NA	NA	NA	4	3	3.18333333333333	6.25	3	3
15	1	morning	1	38	0	inconsistent	some_atypical	NA	-0.866666666666667	6.37091115163639	-0.766666666666667	3.64164119493216	NA	5.31358693679795	NA	NA	NA	4	3	3.18333333333333	6.25	3	3
15	1	morning	1	39	1	NA	NA	initial	0.886666666666667	4.78968803258613	0.866666666666667	1.83311887085438	0	7.04428072227165	NA	NA	NA	4	3	3.18333333333333	6.25	3	3
15	1	morning	1	40	0	consistent	some_atypical	NA	-0.873333333333333	6.61297893244773	-0.926666666666667	2.38202653732151	NA	2.60231451923028	NA	NA	NA	4	3	3.18333333333333	6.25	3	3
15	1	morning	1	41	0	consistent	some_atypical	NA	-0.926666666666667	3.3477152986452	-0.906666666666667	1.92433818522841	NA	NA	NA	NA	NA	4	3	3.18333333333333	6.25	3	3
15	1	morning	1	42	0	inconsistent	prototypical	NA	0.893333333333333	4.94773806491867	0.92	2.77962792292237	NA	2.16355830756947	NA	NA	NA	4	3	3.18333333333333	6.25	3	3
15	1	morning	1	43	1	NA	NA	initial	0.9	4.45082909287885	0.92	1.66596479061991	1	4.27910557249561	NA	NA	NA	4	3	3.18333333333333	6.25	3	3
15	1	morning	1	44	0	inconsistent	most_atypical	NA	-0.9	4.9323141798377	0.64	4.55838481197134	NA	NA	NA	NA	NA	4	3	3.18333333333333	6.25	3	3
15	1	morning	1	45	0	inconsistent	most_atypical	NA	-0.866666666666667	9.15749692497775	0.88	1.36229384271428	NA	2.02879929961637	NA	NA	NA	4	3	3.18333333333333	6.25	3	3
15	1	morning	1	46	0	inconsistent	most_atypical	NA	-0.92	3.280895777978	-0.866666666666667	3.44493410363793	NA	NA	NA	NA	NA	4	3	3.18333333333333	6.25	3	3
15	1	morning	1	47	1	NA	NA	initial	-0.866666666666667	3.36236848635599	-0.813333333333333	1.18959279963747	1	5.85764711443335	NA	NA	NA	4	3	3.18333333333333	6.25	3	3
15	1	morning	1	48	0	inconsistent	prototypical	NA	-0.906666666666667	3.81058268155903	-0.913333333333333	1.75304759852588	NA	NA	NA	NA	NA	4	3	3.18333333333333	6.25	3	3
15	1	morning	1	49	1	NA	NA	initial	0.846666666666667	4.17707255668938	0.886666666666667	2.26028415327892	0	4.63948243577033	NA	NA	NA	4	3	3.18333333333333	6.25	3	3
15	1	morning	1	50	1	NA	NA	initial	0.833333333333333	3.59238970093429	0.886666666666667	1.18101592315361	1	3.5903883157298	NA	NA	NA	4	3	3.18333333333333	6.25	3	3
15	1	morning	1	51	0	inconsistent	most_atypical	NA	-0.906666666666667	6.53820425551385	0.86	3.01967410231009	NA	NA	NA	NA	NA	4	3	3.18333333333333	6.25	3	3
15	1	morning	1	52	0	inconsistent	prototypical	NA	0.906666666666667	8.56019398989156	0.906666666666667	2.69822954712436	NA	3.29575952375308	NA	NA	NA	4	3	3.18333333333333	6.25	3	3
15	1	morning	1	53	1	NA	NA	initial	-0.886666666666667	3.94832090800628	-0.486666666666667	2.87357857683674	0	2.15556738432497	NA	NA	NA	4	3	3.18333333333333	6.25	3	3
15	1	evening	2	1	1	NA	NA	initial	0.68	5.94212205708027	0.713333333333333	1.8099295492284	0	9.44874746631831	NA	NA	NA	4	3	3.18333333333333	6.25	3	3
15	1	evening	2	2	0	inconsistent	prototypical	NA	0.786666666666667	6.20518027897924	0.746666666666667	2.10642878897488	NA	2.77915082545951	NA	NA	NA	4	3	3.18333333333333	6.25	3	3
15	1	evening	2	3	1	NA	NA	initial	0.48	7.73168580466881	0.5	8.51812664465979	1	12.9330267175101	NA	NA	NA	4	3	3.18333333333333	6.25	3	3
15	1	evening	2	4	0	inconsistent	some_atypical	NA	-0.493333333333333	11.2382275508717	-0.546666666666667	2.32975134951994	NA	6.60304167401046	NA	NA	NA	4	3	3.18333333333333	6.25	3	3
15	1	evening	2	5	0	inconsistent	most_atypical	NA	-0.786666666666667	5.5305103524588	-0.813333333333333	2.75367429526523	NA	7.21174923935905	NA	NA	NA	4	3	3.18333333333333	6.25	3	3
15	1	evening	2	6	0	consistent	most_atypical	NA	-0.773333333333333	7.76165899820626	-0.82	1.99632896250114	NA	4.48985004145652	NA	NA	NA	4	3	3.18333333333333	6.25	3	3
15	1	evening	2	7	0	inconsistent	prototypical	NA	0.64	9.80305579397827	0.666666666666667	1.68328618211672	NA	5.32977218786255	NA	NA	NA	4	3	3.18333333333333	6.25	3	3
15	1	evening	2	8	0	inconsistent	prototypical	NA	0.506666666666667	11.6607496822253	0.573333333333333	3.91819469537586	NA	3.62490700231865	NA	NA	NA	4	3	3.18333333333333	6.25	3	3
15	1	evening	2	9	0	consistent	prototypical	NA	-0.733333333333333	7.69579927157611	-0.913333333333333	3.70700205303729	NA	15.7462655934505	NA	NA	NA	4	3	3.18333333333333	6.25	3	3
15	1	evening	2	10	1	NA	NA	initial	0.82	8.55698275472969	0.866666666666667	2.08938389085233	0	4.66115306923166	NA	NA	NA	4	3	3.18333333333333	6.25	3	3
15	1	evening	2	11	0	inconsistent	most_atypical	NA	-0.893333333333333	5.78767887270078	0.893333333333333	1.27426399337128	NA	9.77918534819037	NA	NA	NA	4	3	3.18333333333333	6.25	3	3
15	1	evening	2	12	0	consistent	prototypical	NA	0.813333333333333	4.78190735634416	0.826666666666667	6.90976057481021	NA	4.34920506365597	NA	NA	NA	4	3	3.18333333333333	6.25	3	3
15	1	evening	2	13	0	inconsistent	most_atypical	NA	-0.873333333333333	11.1364526781254	0.82	1.63985752128065	NA	4.57714527240023	NA	NA	NA	4	3	3.18333333333333	6.25	3	3
15	1	evening	2	14	0	inconsistent	some_atypical	NA	0.84	9.43708749208599	0.846666666666667	2.86984452372417	NA	1.24977213796228	NA	NA	NA	4	3	3.18333333333333	6.25	3	3
15	1	evening	2	15	0	inconsistent	prototypical	NA	-0.873333333333333	9.65753222582862	-0.933333333333333	3.55908428691328	NA	4.31782918982208	NA	NA	NA	4	3	3.18333333333333	6.25	3	3
15	1	evening	2	16	1	NA	NA	initial	0.873333333333333	10.1041785911657	0.886666666666667	4.16515568410978	1	2.49061638396233	NA	NA	NA	4	3	3.18333333333333	6.25	3	3
15	1	evening	2	17	0	inconsistent	prototypical	NA	0.5	7.79690732667223	0.72	5.76716677332297	NA	3.65917407721281	NA	NA	NA	4	3	3.18333333333333	6.25	3	3
15	1	evening	2	18	0	inconsistent	prototypical	NA	-0.9	7.87111377855763	-0.953333333333333	2.33106196951121	NA	NA	NA	NA	NA	4	3	3.18333333333333	6.25	3	3
15	1	evening	2	19	1	NA	NA	initial	0.933333333333333	6.21319017466158	0.953333333333333	1.77770149288699	1	2.34645133139566	NA	NA	NA	4	3	3.18333333333333	6.25	3	3
15	1	evening	2	20	0	inconsistent	prototypical	NA	-0.926666666666667	4.74682137789205	-0.94	2.44303815299645	NA	NA	NA	NA	NA	4	3	3.18333333333333	6.25	3	3
15	1	evening	2	21	1	NA	NA	initial	0.873333333333333	7.78306899964809	0.953333333333333	2.36711582913995	0	3.91794526111335	NA	NA	NA	4	3	3.18333333333333	6.25	3	3
15	1	evening	2	22	0	consistent	some_atypical	NA	-0.306666666666667	6.967798570171	-0.38	4.60094418516383	NA	6.68651514593512	NA	NA	NA	4	3	3.18333333333333	6.25	3	3
15	1	evening	2	23	1	NA	NA	bridge	0.933333333333333	3.81658372748643	0.0333333333333333	5.31252295291051	0	4.43712947936729	NA	NA	NA	4	3	3.18333333333333	6.25	3	3
15	1	evening	2	24	1	NA	NA	initial	0.94	5.41125547094271	0.92	2.62107342388481	0	1.39186396077275	NA	NA	NA	4	3	3.18333333333333	6.25	3	3
15	1	evening	2	25	1	NA	NA	initial	0.92	3.82512732595205	0.906666666666667	1.77511913049966	0	1.52593189198524	NA	NA	NA	4	3	3.18333333333333	6.25	3	3
15	1	evening	2	26	0	consistent	most_atypical	NA	0.0333333333333333	5.66917198384181	0.04	1.76102421525866	NA	2.09605051018298	NA	NA	NA	4	3	3.18333333333333	6.25	3	3
15	1	evening	2	27	0	inconsistent	most_atypical	NA	-0.88	5.93713834322989	0.813333333333333	1.29912906698883	NA	3.08124834578484	NA	NA	NA	4	3	3.18333333333333	6.25	3	3
15	1	evening	2	28	0	consistent	some_atypical	NA	-0.906666666666667	5.30859233764932	-0.926666666666667	4.65505498694256	NA	NA	NA	NA	NA	4	3	3.18333333333333	6.25	3	3
15	1	evening	2	29	0	inconsistent	some_atypical	NA	-0.906666666666667	7.81246525933966	-0.726666666666667	6.81061502778903	NA	NA	NA	NA	NA	4	3	3.18333333333333	6.25	3	3
15	1	evening	2	30	0	consistent	some_atypical	NA	-0.866666666666667	3.78262642445043	-0.84	3.30258818250149	NA	11.3329967977479	NA	NA	NA	4	3	3.18333333333333	6.25	3	3
15	1	evening	2	31	0	consistent	prototypical	NA	-0.613333333333333	7.39980760961771	0.593333333333333	5.59486320847645	NA	5.58909449120983	NA	NA	NA	4	3	3.18333333333333	6.25	3	3
15	1	evening	2	32	1	NA	NA	initial	0.846666666666667	3.12989553669468	0.86	1.72761896485463	1	2.58598495740443	NA	NA	NA	4	3	3.18333333333333	6.25	3	3
15	1	evening	2	33	1	NA	NA	initial	0.833333333333333	4.66687948815525	0.84	1.74620276782662	1	1.75590614276007	NA	NA	NA	4	3	3.18333333333333	6.25	3	3
15	1	evening	2	34	0	inconsistent	some_atypical	NA	-0.893333333333333	3.12244049319997	-0.906666666666667	3.00048475246876	NA	5.01131587009877	NA	NA	NA	4	3	3.18333333333333	6.25	3	3
15	1	evening	2	35	1	NA	NA	initial	0.873333333333333	3.78234930988401	0.88	1.12793085165322	0	14.0770172895864	NA	NA	NA	4	3	3.18333333333333	6.25	3	3
15	1	evening	2	36	0	inconsistent	most_atypical	NA	-0.913333333333333	2.9363701348193	0.873333333333333	3.505729874596	NA	NA	NA	NA	NA	4	3	3.18333333333333	6.25	3	3
15	1	evening	2	37	0	inconsistent	most_atypical	NA	-0.926666666666667	4.48170983046293	-0.92	1.82925916742533	NA	NA	NA	NA	NA	4	3	3.18333333333333	6.25	3	3
15	1	evening	2	38	0	inconsistent	prototypical	NA	0.326666666666667	9.64970645168796	0.186666666666667	2.27042295085266	NA	4.7259118007496	NA	NA	NA	4	3	3.18333333333333	6.25	3	3
15	1	evening	2	39	0	inconsistent	most_atypical	NA	-0.84	9.8567921333015	-0.06	5.29982605297118	NA	4.9725720374845	NA	NA	NA	4	3	3.18333333333333	6.25	3	3
15	1	evening	2	40	0	inconsistent	some_atypical	NA	-0.886666666666667	3.67834943160415	-0.9	2.45369136985391	NA	6.20836974447593	NA	NA	NA	4	3	3.18333333333333	6.25	3	3
15	1	evening	2	41	1	NA	NA	initial	-0.0133333333333333	18.2809713552706	0.76	4.10721659148112	1	9.5550588122569	NA	NA	NA	4	3	3.18333333333333	6.25	3	3
15	1	evening	2	42	0	consistent	prototypical	NA	-0.88	6.65446001384407	-0.86	1.74854969140142	NA	3.46649930300191	NA	NA	NA	4	3	3.18333333333333	6.25	3	3
15	1	evening	2	43	1	NA	NA	initial	0.86	5.29969884781167	0.96	2.77829988673329	0	1.60584547929466	NA	NA	NA	4	3	3.18333333333333	6.25	3	3
15	1	evening	2	44	0	consistent	most_atypical	NA	0.0266666666666667	6.04300804669037	0.0466666666666667	4.00901653198525	NA	8.68713873205706	NA	NA	NA	4	3	3.18333333333333	6.25	3	3
15	1	evening	2	45	1	NA	NA	initial	-0.0466666666666667	9.57303146924824	0.806666666666667	3.72588349785656	0	1.89184856554493	NA	NA	NA	4	3	3.18333333333333	6.25	3	3
15	1	evening	2	46	1	NA	NA	initial	0.673333333333333	9.23244328331202	0.773333333333333	2.78509588818997	1	4.2045787749812	NA	NA	NA	4	3	3.18333333333333	6.25	3	3
15	1	evening	2	47	0	inconsistent	most_atypical	NA	-0.333333333333333	8.60046801995486	0.813333333333333	1.78983732080087	NA	2.14185843989253	NA	NA	NA	4	3	3.18333333333333	6.25	3	3
15	1	evening	2	48	0	inconsistent	some_atypical	NA	-0.833333333333333	3.66850330075249	0.82	1.95526526449248	NA	1.23109751893207	NA	NA	NA	4	3	3.18333333333333	6.25	3	3
15	1	evening	2	49	0	inconsistent	some_atypical	NA	-0.12	7.88304215902463	-0.12	11.9404198690318	NA	3.34921066183597	NA	NA	NA	4	3	3.18333333333333	6.25	3	3
15	1	evening	2	50	0	inconsistent	some_atypical	NA	-0.82	3.90972325298935	0.753333333333333	6.84508364088833	NA	3.5752325267531	NA	NA	NA	4	3	3.18333333333333	6.25	3	3
15	1	evening	2	51	0	consistent	some_atypical	NA	0.946666666666667	3.69842828670517	0.98	1.74319089297205	NA	1.4277448952198	NA	NA	NA	4	3	3.18333333333333	6.25	3	3
15	1	evening	2	52	0	consistent	most_atypical	NA	-0.946666666666667	4.72773901699111	-0.926666666666667	1.99330495810136	NA	NA	NA	NA	NA	4	3	3.18333333333333	6.25	3	3
15	1	evening	2	53	1	NA	NA	bridge	-0.86	3.91182385198772	-0.913333333333333	2.219215168152	0	6.28109265118837	NA	NA	NA	4	3	3.18333333333333	6.25	3	3
16	1	morning	1	1	0	consistent	prototypical	NA	-0.966666666666667	7.80690114188474	0.406666666666667	41.5943024376174	NA	NA	NA	NA	NA	3	2	1.21666666666667	7	2	3
16	1	morning	1	2	0	inconsistent	most_atypical	NA	-1	4.48742195451632	-0.966666666666667	7.32185176992789	NA	NA	NA	NA	NA	3	2	1.21666666666667	7	2	3
16	1	morning	1	3	1	NA	NA	initial	-0.993333333333333	5.72422039497178	0.353333333333333	3.33308312960435	0	NA	NA	NA	NA	3	2	1.21666666666667	7	2	3
16	1	morning	1	4	0	inconsistent	most_atypical	NA	-1	3.18465016118716	-1	1.51735648908652	NA	NA	NA	NA	NA	3	2	1.21666666666667	7	2	3
16	1	morning	1	5	0	consistent	most_atypical	NA	-1	5.26856905734167	-0.746666666666667	1.50063509936444	NA	NA	NA	NA	NA	3	2	1.21666666666667	7	2	3
16	1	morning	1	6	0	consistent	prototypical	NA	-1	8.21937463176437	-0.233333333333333	3.41941518813837	NA	NA	NA	NA	NA	3	2	1.21666666666667	7	2	3
16	1	morning	1	7	0	consistent	some_atypical	NA	-1	3.58472225442529	-0.786666666666667	2.03315929707605	NA	NA	NA	NA	NA	3	2	1.21666666666667	7	2	3
16	1	morning	1	8	0	inconsistent	most_atypical	NA	-1	2.20093675248791	-0.693333333333333	1.55064873734955	NA	NA	NA	NA	NA	3	2	1.21666666666667	7	2	3
16	1	morning	1	9	0	consistent	some_atypical	NA	-1	10.8077032486908	-0.706666666666667	4.76370463334024	NA	NA	NA	NA	NA	3	2	1.21666666666667	7	2	3
16	1	morning	1	10	0	inconsistent	some_atypical	NA	-1	3.15137097553816	0.353333333333333	3.26105556625407	NA	NA	NA	NA	NA	3	2	1.21666666666667	7	2	3
16	1	morning	1	11	1	NA	NA	initial	0.866666666666667	6.05872687546071	0.993333333333333	4.08163465675898	0	29.4369159804191	NA	NA	NA	3	2	1.21666666666667	7	2	3
16	1	morning	1	12	1	NA	NA	initial	0.986666666666667	28.2537181095686	0.846666666666667	3.00178849708755	0	2.57868608285207	NA	NA	NA	3	2	1.21666666666667	7	2	3
16	1	morning	1	13	0	consistent	prototypical	NA	0.98	2.43361611536238	0.713333333333333	1.97582561918534	NA	4.88607208896428	NA	NA	NA	3	2	1.21666666666667	7	2	3
16	1	morning	1	14	0	inconsistent	prototypical	NA	-0.993333333333333	3.75315470655914	-0.62	1.25724719231948	NA	NA	NA	NA	NA	3	2	1.21666666666667	7	2	3
16	1	morning	1	15	0	consistent	most_atypical	NA	-0.993333333333333	2.66273684904445	-0.0133333333333333	2.15463258582167	NA	NA	NA	NA	NA	3	2	1.21666666666667	7	2	3
16	1	morning	1	16	0	inconsistent	some_atypical	NA	-0.98	2.62730202113744	-0.166666666666667	2.33692602615338	NA	NA	NA	NA	NA	3	2	1.21666666666667	7	2	3
16	1	morning	1	17	1	NA	NA	initial	0.446666666666667	3.3635336374864	0.18	1.31022013432812	0	2.26711039873771	NA	NA	NA	3	2	1.21666666666667	7	2	3
16	1	morning	1	18	1	NA	NA	initial	0.0533333333333333	5.1471128744306	0.52	2.71631875773892	0	1.92291550210211	NA	NA	NA	3	2	1.21666666666667	7	2	3
16	1	morning	1	19	0	inconsistent	most_atypical	NA	-0.986666666666667	2.82328476978	-0.46	1.40505253325682	NA	NA	NA	NA	NA	3	2	1.21666666666667	7	2	3
16	1	morning	1	20	0	inconsistent	prototypical	NA	-1	3.48471674940083	0.0133333333333333	1.55136655911338	NA	NA	NA	NA	NA	3	2	1.21666666666667	7	2	3
16	1	morning	1	21	1	NA	NA	initial	1	1.784266742412	0.726666666666667	1.54467943392228	0	3.16089486505371	NA	NA	NA	3	2	1.21666666666667	7	2	3
16	1	morning	1	22	0	inconsistent	some_atypical	NA	-0.913333333333333	1.46665395365562	-0.52	3.19888809917029	NA	NA	NA	NA	NA	3	2	1.21666666666667	7	2	3
16	1	morning	1	23	0	inconsistent	prototypical	NA	-0.886666666666667	2.96702452772297	-0.0266666666666667	2.03348430735059	NA	8.43001145601738	NA	NA	NA	3	2	1.21666666666667	7	2	3
16	1	morning	1	24	1	NA	NA	initial	0.366666666666667	4.20081607881002	0.306666666666667	6.57025603170041	0	3.44608469121158	NA	NA	NA	3	2	1.21666666666667	7	2	3
16	1	morning	1	25	0	inconsistent	prototypical	NA	-0.713333333333333	2.09831405954901	0.373333333333333	1.35707106476184	NA	1.15687313501257	NA	NA	NA	3	2	1.21666666666667	7	2	3
16	1	morning	1	26	0	inconsistent	prototypical	NA	-0.973333333333333	2.06330314441584	-0.66	2.40326482127421	NA	NA	NA	NA	NA	3	2	1.21666666666667	7	2	3
16	1	morning	1	27	0	inconsistent	prototypical	NA	0.993333333333333	2.31771807477344	0.56	1.41541771730408	NA	1.07569116761442	NA	NA	NA	3	2	1.21666666666667	7	2	3
16	1	morning	1	28	0	consistent	some_atypical	NA	-0.973333333333333	1.37413519260008	-0.786666666666667	0.966490515624173	NA	NA	NA	NA	NA	3	2	1.21666666666667	7	2	3
16	1	morning	1	29	0	inconsistent	some_atypical	NA	-0.786666666666667	2.98457694833633	0.246666666666667	1.06706984248012	NA	3.81491318938788	NA	NA	NA	3	2	1.21666666666667	7	2	3
16	1	morning	1	30	0	inconsistent	prototypical	NA	0	0.0167909089941531	0.213333333333333	1.27847580588423	NA	6.97665882727597	NA	NA	NA	3	2	1.21666666666667	7	2	3
16	1	morning	1	31	0	inconsistent	some_atypical	NA	-1	1.40071325737517	-0.466666666666667	1.21019254729617	NA	NA	NA	NA	NA	3	2	1.21666666666667	7	2	3
16	1	morning	1	32	1	NA	NA	initial	0.98	3.93971029121894	0.62	1.05081652977969	0	18.2593894610181	NA	NA	NA	3	2	1.21666666666667	7	2	3
16	1	morning	1	33	0	inconsistent	most_atypical	NA	-0.98	1.26428700820543	0.0333333333333333	1.47659802401904	NA	NA	NA	NA	NA	3	2	1.21666666666667	7	2	3
16	1	morning	1	34	0	consistent	most_atypical	NA	-1	1.85097440087702	0.353333333333333	2.14330076833721	NA	NA	NA	NA	NA	3	2	1.21666666666667	7	2	3
16	1	morning	1	35	0	inconsistent	most_atypical	NA	-1	1.30077057739254	-0.24	0.861476742313243	NA	NA	NA	NA	NA	3	2	1.21666666666667	7	2	3
16	1	morning	1	36	1	NA	NA	initial	1	4.3682349344017	0.28	2.07783312513493	0	1.69976096181199	NA	NA	NA	3	2	1.21666666666667	7	2	3
16	1	morning	1	37	1	NA	NA	initial	-0.986666666666667	2.69177659461275	1	7.10238119761925	0	NA	NA	NA	NA	3	2	1.21666666666667	7	2	3
16	1	morning	1	38	0	inconsistent	prototypical	NA	-0.98	2.080032620579	0.04	3.09937399742194	NA	NA	NA	NA	NA	3	2	1.21666666666667	7	2	3
16	1	morning	1	39	1	NA	NA	bridge	-0.873333333333333	2.76749248022679	0.573333333333333	1.00892192823812	0	1.70263660291675	NA	NA	NA	3	2	1.21666666666667	7	2	3
16	1	morning	1	40	1	NA	NA	initial	-1	7.08577643835451	-0.253333333333333	3.65933217213023	0	NA	NA	NA	NA	3	2	1.21666666666667	7	2	3
16	1	morning	1	41	1	NA	NA	bridge	1	5.6020722045796	1	1.7173821167089	1	6.91852895193733	NA	NA	NA	3	2	1.21666666666667	7	2	3
16	1	morning	1	42	0	inconsistent	most_atypical	NA	-0.986666666666667	3.36089747748338	-0.493333333333333	1.04068678384647	NA	NA	NA	NA	NA	3	2	1.21666666666667	7	2	3
16	1	morning	1	43	0	consistent	prototypical	NA	-0.02	26.8230897636386	0.286666666666667	1.11077361600474	NA	1.31749880942516	NA	NA	NA	3	2	1.21666666666667	7	2	3
16	1	morning	1	44	1	NA	NA	initial	-0.986666666666667	2.69950095354579	0.38	2.92602751438972	0	NA	NA	NA	NA	3	2	1.21666666666667	7	2	3
16	1	morning	1	45	0	consistent	most_atypical	NA	0.466666666666667	2.48827662272379	0.386666666666667	1.65520842932165	NA	1.25882621353958	NA	NA	NA	3	2	1.21666666666667	7	2	3
16	1	morning	1	46	0	inconsistent	some_atypical	NA	-1	2.01327053457499	-0.473333333333333	1.33918181527406	NA	NA	NA	NA	NA	3	2	1.21666666666667	7	2	3
16	1	morning	1	47	1	NA	NA	initial	1	2.95124489022419	0.973333333333333	1.91615933156572	1	21.8705978678772	NA	NA	NA	3	2	1.21666666666667	7	2	3
16	1	morning	1	48	0	inconsistent	most_atypical	NA	-1	2.0343228027923	0.02	1.10086717852391	NA	NA	NA	NA	NA	3	2	1.21666666666667	7	2	3
16	1	morning	1	49	0	inconsistent	some_atypical	NA	-1	2.03432529082056	0.42	1.27029705455061	NA	NA	NA	NA	NA	3	2	1.21666666666667	7	2	3
16	1	morning	1	50	1	NA	NA	initial	-0.98	2.64538098953199	0.393333333333333	1.74571461498272	0	NA	NA	NA	NA	3	2	1.21666666666667	7	2	3
16	1	morning	1	51	1	NA	NA	initial	-0.966666666666667	4.79634281783365	0.326666666666667	1.64235637255479	0	NA	NA	NA	NA	3	2	1.21666666666667	7	2	3
16	1	morning	1	52	0	consistent	some_atypical	NA	-1	2.31773269234691	-0.446666666666667	1.24132977542467	NA	NA	NA	NA	NA	3	2	1.21666666666667	7	2	3
16	1	morning	1	53	0	inconsistent	some_atypical	NA	-1	2.48429781279992	-0.00666666666666667	2.0439910030691	NA	NA	NA	NA	NA	3	2	1.21666666666667	7	2	3
16	1	evening	2	1	1	NA	NA	initial	0.993333333333333	3.15832744492218	1	2.5390936168842	0	17.4524570751237	NA	NA	NA	3	2	1.21666666666667	7	2	3
16	1	evening	2	2	0	inconsistent	most_atypical	NA	-0.946666666666667	3.48409876890946	-0.0133333333333333	2.37527910980862	NA	NA	NA	NA	NA	3	2	1.21666666666667	7	2	3
16	1	evening	2	3	0	consistent	prototypical	NA	-0.88	17.407117675757	0.946666666666667	1.2432493630331	NA	2.88882830587681	NA	NA	NA	3	2	1.21666666666667	7	2	3
16	1	evening	2	4	1	NA	NA	initial	0.94	4.44987503183074	0.926666666666667	2.17111387767363	0	1.41341198945884	NA	NA	NA	3	2	1.21666666666667	7	2	3
16	1	evening	2	5	1	NA	NA	initial	-0.966666666666667	2.57276499213185	-0.0733333333333333	1.89256203628611	0	NA	NA	NA	NA	3	2	1.21666666666667	7	2	3
16	1	evening	2	6	0	inconsistent	some_atypical	NA	-0.94	4.63323245325591	-0.153333333333333	1.30165977356955	NA	NA	NA	NA	NA	3	2	1.21666666666667	7	2	3
16	1	evening	2	7	0	inconsistent	some_atypical	NA	-1	2.66776876000222	-0.873333333333333	1.50229001359548	NA	NA	NA	NA	NA	3	2	1.21666666666667	7	2	3
16	1	evening	2	8	0	consistent	most_atypical	NA	-0.986666666666667	5.24305528996047	-0.346666666666667	1.19080701190978	NA	NA	NA	NA	NA	3	2	1.21666666666667	7	2	3
16	1	evening	2	9	0	consistent	prototypical	NA	-0.926666666666667	2.54361265921034	0.0666666666666667	1.7209790062625	NA	NA	NA	NA	NA	3	2	1.21666666666667	7	2	3
16	1	evening	2	10	0	inconsistent	some_atypical	NA	-0.946666666666667	2.66027268581092	0.253333333333333	2.31266533676535	NA	NA	NA	NA	NA	3	2	1.21666666666667	7	2	3
16	1	evening	2	11	0	inconsistent	most_atypical	NA	-1	4.10040999250486	0.493333333333333	3.15865432121791	NA	NA	NA	NA	NA	3	2	1.21666666666667	7	2	3
16	1	evening	2	12	0	consistent	some_atypical	NA	-0.973333333333333	2.02415947278496	0.413333333333333	1.66233782283962	NA	NA	NA	NA	NA	3	2	1.21666666666667	7	2	3
16	1	evening	2	13	0	inconsistent	prototypical	NA	-1	3.36790713039227	-0.993333333333333	1.50945019209757	NA	NA	NA	NA	NA	3	2	1.21666666666667	7	2	3
16	1	evening	2	14	1	NA	NA	initial	-0.493333333333333	3.93797732330859	-0.833333333333333	4.24795501411427	0	2.21008058753796	NA	NA	NA	3	2	1.21666666666667	7	2	3
16	1	evening	2	15	1	NA	NA	initial	-0.953333333333333	3.4217534015188	-0.426666666666667	1.53155866579618	0	NA	NA	NA	NA	3	2	1.21666666666667	7	2	3
16	1	evening	2	16	0	inconsistent	some_atypical	NA	-1	4.4016329330625	1	1.21719162573572	NA	NA	NA	NA	NA	3	2	1.21666666666667	7	2	3
16	1	evening	2	17	0	consistent	some_atypical	NA	-1	2.15091441152617	-0.773333333333333	0.805546989664435	NA	NA	NA	NA	NA	3	2	1.21666666666667	7	2	3
16	1	evening	2	18	1	NA	NA	initial	-0.933333333333333	3.25538764148951	-0.00666666666666667	2.30780075711664	0	NA	NA	NA	NA	3	2	1.21666666666667	7	2	3
16	1	evening	2	19	0	inconsistent	prototypical	NA	-0.926666666666667	2.54354268102907	-0.326666666666667	2.43211081018671	NA	NA	NA	NA	NA	3	2	1.21666666666667	7	2	3
16	1	evening	2	20	1	NA	NA	initial	-1	27.6417135107331	0.186666666666667	3.11631403584033	0	NA	NA	NA	NA	3	2	1.21666666666667	7	2	3
16	1	evening	2	21	1	NA	NA	initial	-1	3.4012326572556	-0.76	4.149637074559	0	NA	NA	NA	NA	3	2	1.21666666666667	7	2	3
16	1	evening	2	22	0	inconsistent	prototypical	NA	-1	2.38434052048251	0.04	1.26211208838504	NA	NA	NA	NA	NA	3	2	1.21666666666667	7	2	3
16	1	evening	2	23	1	NA	NA	initial	0.98	3.59761257155333	0.886666666666667	1.90057905996218	0	2.12304221489467	NA	NA	NA	3	2	1.21666666666667	7	2	3
16	1	evening	2	24	0	inconsistent	some_atypical	NA	-1	1.35078390990384	-0.333333333333333	1.17721225216519	NA	NA	NA	NA	NA	3	2	1.21666666666667	7	2	3
16	1	evening	2	25	0	inconsistent	prototypical	NA	-1	4.95184826396871	-0.846666666666667	1.80390576564241	NA	NA	NA	NA	NA	3	2	1.21666666666667	7	2	3
16	1	evening	2	26	0	inconsistent	most_atypical	NA	-1	2.16757515340578	-1	0.767105894628912	NA	NA	NA	NA	NA	3	2	1.21666666666667	7	2	3
16	1	evening	2	27	1	NA	NA	initial	-0.0133333333333333	2.59955516876653	0.86	3.5828359562438	0	1.92559738655109	NA	NA	NA	3	2	1.21666666666667	7	2	3
16	1	evening	2	28	1	NA	NA	initial	-0.933333333333333	2.55881318752654	-0.0266666666666667	1.37570333376061	0	NA	NA	NA	NA	3	2	1.21666666666667	7	2	3
16	1	evening	2	29	0	inconsistent	prototypical	NA	0.56	5.89024902065285	0.593333333333333	1.60675049189012	NA	1.68370359367691	NA	NA	NA	3	2	1.21666666666667	7	2	3
16	1	evening	2	30	0	inconsistent	most_atypical	NA	-1	1.31736259046011	0.96	1.89755693101324	NA	NA	NA	NA	NA	3	2	1.21666666666667	7	2	3
16	1	evening	2	31	0	inconsistent	prototypical	NA	-1	2.11757893220056	0.02	3.91329924680758	NA	NA	NA	NA	NA	3	2	1.21666666666667	7	2	3
16	1	evening	2	32	0	inconsistent	most_atypical	NA	-1	1.76749528478831	-1	0.967184705659747	NA	NA	NA	NA	NA	3	2	1.21666666666667	7	2	3
16	1	evening	2	33	0	inconsistent	some_atypical	NA	-1	2.05069088528398	-0.246666666666667	1.39650772314053	NA	NA	NA	NA	NA	3	2	1.21666666666667	7	2	3
16	1	evening	2	34	1	NA	NA	initial	-1	1.98425256565679	0.22	2.70986427692696	0	NA	NA	NA	NA	3	2	1.21666666666667	7	2	3
16	1	evening	2	35	1	NA	NA	initial	-1	3.80142791219987	0.913333333333333	1.42452423064969	0	NA	NA	NA	NA	3	2	1.21666666666667	7	2	3
16	1	evening	2	36	0	inconsistent	prototypical	NA	0	4.39191310445312	0.346666666666667	1.03466088115238	NA	2.23003310803324	NA	NA	NA	3	2	1.21666666666667	7	2	3
16	1	evening	2	37	0	consistent	most_atypical	NA	-1	2.40104013914242	0.62	1.26469350967091	NA	NA	NA	NA	NA	3	2	1.21666666666667	7	2	3
16	1	evening	2	38	1	NA	NA	bridge	1	10.1866185781546	0.98	1.66746987495571	1	9.12423215678427	NA	NA	NA	3	2	1.21666666666667	7	2	3
16	1	evening	2	39	0	inconsistent	some_atypical	NA	-0.953333333333333	3.1056033144705	0.00666666666666667	1.17194086546078	NA	NA	NA	NA	NA	3	2	1.21666666666667	7	2	3
16	1	evening	2	40	0	consistent	some_atypical	NA	-0.993333333333333	1.64611809968483	-1	1.01726676686667	NA	NA	NA	NA	NA	3	2	1.21666666666667	7	2	3
16	1	evening	2	41	1	NA	NA	bridge	1	3.26799337484408	1	1.40077950898558	1	9.90271479741205	NA	NA	NA	3	2	1.21666666666667	7	2	3
16	1	evening	2	42	1	NA	NA	initial	1	3.7263962586876	1	1.03401023859624	0	2.55925451719668	NA	NA	NA	3	2	1.21666666666667	7	2	3
16	1	evening	2	43	0	consistent	most_atypical	NA	-0.933333333333333	1.23884570715018	-0.28	1.50090475461911	NA	NA	NA	NA	NA	3	2	1.21666666666667	7	2	3
16	1	evening	2	44	0	consistent	prototypical	NA	0.993333333333333	5.8577756738523	0.7	1.39525153522845	NA	2.38053867791314	NA	NA	NA	3	2	1.21666666666667	7	2	3
16	1	evening	2	45	0	inconsistent	most_atypical	NA	-1	1.38408517756034	-0.493333333333333	1.251274784212	NA	NA	NA	NA	NA	3	2	1.21666666666667	7	2	3
16	1	evening	2	46	0	consistent	some_atypical	NA	1	3.38471218303312	0.98	0.936546345008537	NA	2.5692937579006	NA	NA	NA	3	2	1.21666666666667	7	2	3
16	1	evening	2	47	1	NA	NA	initial	-0.00666666666666667	4.06795655062888	0.186666666666667	1.66978537873365	0	0.982802304439247	NA	NA	NA	3	2	1.21666666666667	7	2	3
16	1	evening	2	48	0	consistent	prototypical	NA	1	3.48462407256011	0.833333333333333	1.78425306326244	NA	3.26149005908519	NA	NA	NA	3	2	1.21666666666667	7	2	3
16	1	evening	2	49	0	inconsistent	some_atypical	NA	-1	1.23399512318429	-1	0.917119750287384	NA	NA	NA	NA	NA	3	2	1.21666666666667	7	2	3
16	1	evening	2	50	0	inconsistent	most_atypical	NA	-1	2.15093369444367	-0.98	1.48401541693602	NA	NA	NA	NA	NA	3	2	1.21666666666667	7	2	3
16	1	evening	2	51	0	consistent	most_atypical	NA	-0.98	2.09029921842739	-0.146666666666667	0.925659589585848	NA	NA	NA	NA	NA	3	2	1.21666666666667	7	2	3
16	1	evening	2	52	0	inconsistent	most_atypical	NA	-0.993333333333333	1.4586297821952	0.12	1.12751429411583	NA	NA	NA	NA	NA	3	2	1.21666666666667	7	2	3
16	1	evening	2	53	0	inconsistent	prototypical	NA	-1	2.69234637881164	-0.706666666666667	1.43961683672387	NA	NA	NA	NA	NA	3	2	1.21666666666667	7	2	3
17	1	morning	1	1	0	consistent	some_atypical	NA	-0.913333333333333	20.5582613428123	-0.913333333333333	34.55888710625	NA	NA	NA	NA	NA	3	2	3.33333333333333	7.5	2	10
17	1	morning	1	2	0	consistent	most_atypical	NA	-0.953333333333333	9.17450077249669	0.94	18.1261325625237	NA	NA	NA	NA	NA	3	2	3.33333333333333	7.5	2	10
17	1	morning	1	3	0	inconsistent	some_atypical	NA	0.966666666666667	7.11717655777466	0.94	3.08474012080114	NA	7.01460797351319	NA	NA	NA	3	2	3.33333333333333	7.5	2	10
17	1	morning	1	4	0	inconsistent	prototypical	NA	-0.893333333333333	10.2566446526907	0.873333333333333	1.98393686092459	NA	53.667873497121	NA	NA	NA	3	2	3.33333333333333	7.5	2	10
17	1	morning	1	5	1	NA	NA	initial	0.986666666666667	5.11931945523247	0.893333333333333	1.43341409030836	0	7.90317295689601	NA	NA	NA	3	2	3.33333333333333	7.5	2	10
17	1	morning	1	6	0	consistent	most_atypical	NA	-0.953333333333333	6.66738271457143	0	3.78571574564558	NA	NA	NA	NA	NA	3	2	3.33333333333333	7.5	2	10
17	1	morning	1	7	0	inconsistent	some_atypical	NA	-0.94	9.65595569112338	0.773333333333333	5.77258840005379	NA	NA	NA	NA	NA	3	2	3.33333333333333	7.5	2	10
17	1	morning	1	8	1	NA	NA	initial	0.886666666666667	3.88410676876083	1	1.77329378330614	0	23.3983100728365	NA	NA	NA	3	2	3.33333333333333	7.5	2	10
17	1	morning	1	9	0	inconsistent	prototypical	NA	-0.946666666666667	4.82113855413627	-0.906666666666667	1.97936897515319	NA	NA	NA	NA	NA	3	2	3.33333333333333	7.5	2	10
17	1	morning	1	10	1	NA	NA	bridge	0.906666666666667	8.79467423842289	0.933333333333333	1.51943011453841	1	8.79243554826826	NA	NA	NA	3	2	3.33333333333333	7.5	2	10
17	1	morning	1	11	0	inconsistent	prototypical	NA	-0.953333333333333	3.79193885647692	0.02	3.63941681548022	NA	NA	NA	NA	NA	3	2	3.33333333333333	7.5	2	10
17	1	morning	1	12	0	inconsistent	some_atypical	NA	0.926666666666667	5.53716515598353	0.946666666666667	1.56243423884735	NA	1.36200366890989	NA	NA	NA	3	2	3.33333333333333	7.5	2	10
17	1	morning	1	13	0	inconsistent	some_atypical	NA	-0.893333333333333	4.04857243003789	0.906666666666667	1.44333237735555	NA	18.7722876479384	NA	NA	NA	3	2	3.33333333333333	7.5	2	10
17	1	morning	1	14	0	inconsistent	prototypical	NA	0.92	4.97538299940061	0.913333333333333	1.9858850624878	NA	19.4698592071654	NA	NA	NA	3	2	3.33333333333333	7.5	2	10
17	1	morning	1	15	1	NA	NA	initial	-0.0333333333333333	5.30472828354686	0.893333333333333	3.94528135645669	1	5.20261440391187	NA	NA	NA	3	2	3.33333333333333	7.5	2	10
17	1	morning	1	16	0	inconsistent	most_atypical	NA	0	15.1692128857831	0.94	1.54931249155197	NA	6.03250567603391	NA	NA	NA	3	2	3.33333333333333	7.5	2	10
17	1	morning	1	17	0	inconsistent	some_atypical	NA	-0.04	7.13804445927963	0.0466666666666667	4.41012835386209	NA	13.5864231816959	NA	NA	NA	3	2	3.33333333333333	7.5	2	10
17	1	morning	1	18	0	inconsistent	some_atypical	NA	-0.886666666666667	6.1186930697877	-0.92	4.45392152480781	NA	4.61593856033869	NA	NA	NA	3	2	3.33333333333333	7.5	2	10
17	1	morning	1	19	0	inconsistent	most_atypical	NA	0.94	4.51981919503305	0.82	2.01275774172973	NA	5.27337604691274	NA	NA	NA	3	2	3.33333333333333	7.5	2	10
17	1	morning	1	20	1	NA	NA	initial	0.793333333333333	7.12244485074189	0.9	3.28316588443704	0	9.97119921783451	NA	NA	NA	3	2	3.33333333333333	7.5	2	10
17	1	morning	1	21	1	NA	NA	initial	-1	10.1339888160583	0.953333333333333	7.81483924458735	0	NA	NA	NA	NA	3	2	3.33333333333333	7.5	2	10
17	1	morning	1	22	1	NA	NA	initial	0.966666666666667	7.62849612545688	1	2.11750094708987	1	5.65739289403427	NA	NA	NA	3	2	3.33333333333333	7.5	2	10
17	1	morning	1	23	0	consistent	some_atypical	NA	-0.986666666666667	8.99795277800877	0.94	8.29317218868528	NA	NA	NA	NA	NA	3	2	3.33333333333333	7.5	2	10
17	1	morning	1	24	0	inconsistent	most_atypical	NA	0.92	3.75138460181188	0.933333333333333	2.1645454748068	NA	1.82345593126956	NA	NA	NA	3	2	3.33333333333333	7.5	2	10
17	1	morning	1	25	1	NA	NA	initial	0.913333333333333	6.81059046078008	0.993333333333333	2.42081578227226	0	2.8478852721164	NA	NA	NA	3	2	3.33333333333333	7.5	2	10
17	1	morning	1	26	1	NA	NA	initial	0.96	4.99384737247601	0.953333333333333	2.31473800900858	1	14.1036240538815	NA	NA	NA	3	2	3.33333333333333	7.5	2	10
17	1	morning	1	27	0	consistent	most_atypical	NA	-0.993333333333333	4.33039453334641	0.986666666666667	2.77277749753557	NA	NA	NA	NA	NA	3	2	3.33333333333333	7.5	2	10
17	1	morning	1	28	0	inconsistent	prototypical	NA	0.953333333333333	5.02522200217936	0.973333333333333	3.04046611988451	NA	19.2939008981921	NA	NA	NA	3	2	3.33333333333333	7.5	2	10
17	1	morning	1	29	0	consistent	most_atypical	NA	-0.96	9.0046324597206	-0.946666666666667	3.06741002167109	NA	NA	NA	NA	NA	3	2	3.33333333333333	7.5	2	10
17	1	morning	1	30	1	NA	NA	initial	0.926666666666667	2.93310913967434	0.953333333333333	2.32597002584953	0	1.56608151865657	NA	NA	NA	3	2	3.33333333333333	7.5	2	10
17	1	morning	1	31	0	inconsistent	prototypical	NA	-0.98	6.30117617466021	-0.0466666666666667	2.83974910457619	NA	NA	NA	NA	NA	3	2	3.33333333333333	7.5	2	10
17	1	morning	1	32	0	consistent	prototypical	NA	0.966666666666667	2.89881469553802	0.96	1.81445109716151	NA	3.69249100238085	NA	NA	NA	3	2	3.33333333333333	7.5	2	10
17	1	morning	1	33	0	consistent	some_atypical	NA	0.94	2.81082652159967	0.953333333333333	2.57338571955916	NA	1.23193788598292	NA	NA	NA	3	2	3.33333333333333	7.5	2	10
17	1	morning	1	34	0	inconsistent	some_atypical	NA	-1	5.81744400016032	-0.873333333333333	2.20041676785331	NA	NA	NA	NA	NA	3	2	3.33333333333333	7.5	2	10
17	1	morning	1	35	0	consistent	prototypical	NA	0.853333333333333	3.75004754576366	0.92	2.55275978823192	NA	2.0939663980389	NA	NA	NA	3	2	3.33333333333333	7.5	2	10
17	1	morning	1	36	0	consistent	some_atypical	NA	0.906666666666667	2.99874120252207	0.946666666666667	1.3668334299	NA	1.89277943817433	NA	NA	NA	3	2	3.33333333333333	7.5	2	10
17	1	morning	1	37	1	NA	NA	initial	-0.92	4.58272800559644	0.926666666666667	3.8129467148101	0	NA	NA	NA	NA	3	2	3.33333333333333	7.5	2	10
17	1	morning	1	38	0	consistent	prototypical	NA	-0.00666666666666667	5.24920142791234	0.966666666666667	1.57473179488443	NA	45.9247275807429	NA	NA	NA	3	2	3.33333333333333	7.5	2	10
17	1	morning	1	39	0	inconsistent	most_atypical	NA	-0.973333333333333	6.02772692171857	-0.926666666666667	1.45814262819476	NA	NA	NA	NA	NA	3	2	3.33333333333333	7.5	2	10
17	1	morning	1	40	0	inconsistent	most_atypical	NA	-0.9	5.74855747015681	0.913333333333333	2.54998552927282	NA	NA	NA	NA	NA	3	2	3.33333333333333	7.5	2	10
17	1	morning	1	41	1	NA	NA	bridge	0.926666666666667	2.00597946823109	0.96	1.49319315119646	1	8.07533843093552	NA	NA	NA	3	2	3.33333333333333	7.5	2	10
17	1	morning	1	42	0	inconsistent	most_atypical	NA	0.966666666666667	3.90323236084078	0.906666666666667	1.01534228119999	NA	1.61740406567696	NA	NA	NA	3	2	3.33333333333333	7.5	2	10
17	1	morning	1	43	0	inconsistent	most_atypical	NA	-0.913333333333333	3.28353163879365	-0.94	0.719279085402377	NA	NA	NA	NA	NA	3	2	3.33333333333333	7.5	2	10
17	1	morning	1	44	0	inconsistent	most_atypical	NA	-0.946666666666667	4.6720348856179	-0.08	4.71572075609583	NA	NA	NA	NA	NA	3	2	3.33333333333333	7.5	2	10
17	1	morning	1	45	0	inconsistent	prototypical	NA	-0.96	4.31722831074148	-0.96	2.95974669104908	NA	NA	NA	NA	NA	3	2	3.33333333333333	7.5	2	10
17	1	morning	1	46	1	NA	NA	initial	0.913333333333333	2.7286502958741	0.966666666666667	1.87665265833493	1	31.0569969090866	NA	NA	NA	3	2	3.33333333333333	7.5	2	10
17	1	morning	1	47	1	NA	NA	initial	0.946666666666667	7.17656218388584	0.9	1.78989299584646	1	3.14335660543293	NA	NA	NA	3	2	3.33333333333333	7.5	2	10
17	1	morning	1	48	1	NA	NA	initial	0.913333333333333	4.46873955102637	0.933333333333333	1.67775166290812	1	1.60818214272149	NA	NA	NA	3	2	3.33333333333333	7.5	2	10
17	1	morning	1	49	1	NA	NA	initial	0.926666666666667	6.36932808591519	0.926666666666667	1.43230842996854	1	2.34458461927716	NA	NA	NA	3	2	3.33333333333333	7.5	2	10
17	1	morning	1	50	1	NA	NA	initial	-0.0466666666666667	6.54924780025613	0.946666666666667	1.24920080590528	1	3.46950962557457	NA	NA	NA	3	2	3.33333333333333	7.5	2	10
17	1	morning	1	51	0	inconsistent	some_atypical	NA	-0.946666666666667	2.07545848283917	-0.96	1.80742712132633	NA	NA	NA	NA	NA	3	2	3.33333333333333	7.5	2	10
17	1	morning	1	52	0	consistent	prototypical	NA	0.993333333333333	2.80406317673624	0.966666666666667	2.39283371041529	NA	11.9523510514991	NA	NA	NA	3	2	3.33333333333333	7.5	2	10
17	1	morning	1	53	0	inconsistent	prototypical	NA	-0.933333333333333	8.7973492834717	0.506666666666667	2.7724176524207	NA	NA	NA	NA	NA	3	2	3.33333333333333	7.5	2	10
17	1	evening	2	1	0	consistent	prototypical	NA	0.926666666666667	9.69383361225482	0.946666666666667	1.56632064527366	NA	5.36092346755322	NA	NA	NA	3	2	3.33333333333333	7.5	2	10
17	1	evening	2	2	0	inconsistent	most_atypical	NA	-0.0133333333333333	6.78075375873595	0.946666666666667	3.77745481650345	NA	8.63618749636225	NA	NA	NA	3	2	3.33333333333333	7.5	2	10
17	1	evening	2	3	0	inconsistent	most_atypical	NA	0.906666666666667	11.1659437565831	0.94	3.18690278555732	NA	4.65424195083324	NA	NA	NA	3	2	3.33333333333333	7.5	2	10
17	1	evening	2	4	0	consistent	some_atypical	NA	-0.966666666666667	10.7345909600845	0.913333333333333	11.2166862596059	NA	NA	NA	NA	NA	3	2	3.33333333333333	7.5	2	10
17	1	evening	2	5	0	inconsistent	some_atypical	NA	-0.933333333333333	4.51538406847976	-0.933333333333333	2.25429768487811	NA	NA	NA	NA	NA	3	2	3.33333333333333	7.5	2	10
17	1	evening	2	6	0	inconsistent	prototypical	NA	0.926666666666667	3.95876445958856	0.96	1.67886381025892	NA	19.3427097729873	NA	NA	NA	3	2	3.33333333333333	7.5	2	10
17	1	evening	2	7	1	NA	NA	initial	0.94	3.86272036004812	0.926666666666667	1.48686114058364	1	3.8668764611939	NA	NA	NA	3	2	3.33333333333333	7.5	2	10
17	1	evening	2	8	0	consistent	most_atypical	NA	0.906666666666667	8.63062529370654	0.973333333333333	1.8541111376835	NA	2.90831711015198	NA	NA	NA	3	2	3.33333333333333	7.5	2	10
17	1	evening	2	9	0	inconsistent	prototypical	NA	0.926666666666667	7.65545584459323	0.953333333333333	1.24875880836044	NA	12.427433527424	NA	NA	NA	3	2	3.33333333333333	7.5	2	10
17	1	evening	2	10	0	inconsistent	some_atypical	NA	0.886666666666667	3.79335642105434	0.96	1.46033928694669	NA	2.46422418253496	NA	NA	NA	3	2	3.33333333333333	7.5	2	10
17	1	evening	2	11	1	NA	NA	initial	0.913333333333333	10.6133567756042	0.953333333333333	1.30618472513743	0	7.97929801908322	NA	NA	NA	3	2	3.33333333333333	7.5	2	10
17	1	evening	2	12	0	consistent	some_atypical	NA	-0.953333333333333	3.36261974647641	-0.02	3.69154142739717	NA	NA	NA	NA	NA	3	2	3.33333333333333	7.5	2	10
17	1	evening	2	13	0	inconsistent	most_atypical	NA	-0.953333333333333	5.80348868668079	-0.953333333333333	3.53065773262642	NA	NA	NA	NA	NA	3	2	3.33333333333333	7.5	2	10
17	1	evening	2	14	0	consistent	some_atypical	NA	0.946666666666667	2.27948590368032	0.94	1.75899852986913	NA	3.66670838836581	NA	NA	NA	3	2	3.33333333333333	7.5	2	10
17	1	evening	2	15	0	inconsistent	prototypical	NA	0.933333333333333	3.76404413557611	0.946666666666667	1.4254660429433	NA	20.1639280646341	NA	NA	NA	3	2	3.33333333333333	7.5	2	10
17	1	evening	2	16	1	NA	NA	initial	0.933333333333333	4.16527320689056	0.913333333333333	1.52884420088958	0	5.48552874987945	NA	NA	NA	3	2	3.33333333333333	7.5	2	10
17	1	evening	2	17	0	inconsistent	most_atypical	NA	-0.94	3.872963347123	-0.94	1.80492620065343	NA	NA	NA	NA	NA	3	2	3.33333333333333	7.5	2	10
17	1	evening	2	18	1	NA	NA	initial	0.96	7.04939968697727	0.913333333333333	2.72892674431205	0	6.70195485115983	NA	NA	NA	3	2	3.33333333333333	7.5	2	10
17	1	evening	2	19	0	consistent	most_atypical	NA	-0.933333333333333	3.55215575173497	-0.92	2.60138391971122	NA	NA	NA	NA	NA	3	2	3.33333333333333	7.5	2	10
17	1	evening	2	20	0	consistent	prototypical	NA	0.913333333333333	9.11735410336405	0.913333333333333	1.56700736761559	NA	4.58357299049385	NA	NA	NA	3	2	3.33333333333333	7.5	2	10
17	1	evening	2	21	0	inconsistent	some_atypical	NA	-0.96	3.84393564087804	0.913333333333333	5.80963093333412	NA	NA	NA	NA	NA	3	2	3.33333333333333	7.5	2	10
17	1	evening	2	22	0	inconsistent	some_atypical	NA	-0.946666666666667	5.31813643197529	-0.92	4.71265192097053	NA	NA	NA	NA	NA	3	2	3.33333333333333	7.5	2	10
17	1	evening	2	23	1	NA	NA	initial	-0.96	3.38487104512751	-0.946666666666667	2.24892240250483	0	NA	NA	NA	NA	3	2	3.33333333333333	7.5	2	10
17	1	evening	2	24	0	inconsistent	some_atypical	NA	0.92	9.60350317996927	0.92	1.39564493589569	NA	3.52153782278765	NA	NA	NA	3	2	3.33333333333333	7.5	2	10
17	1	evening	2	25	0	consistent	prototypical	NA	0.893333333333333	5.91135573247448	0.953333333333333	2.47961509961169	NA	3.40957501274534	NA	NA	NA	3	2	3.33333333333333	7.5	2	10
17	1	evening	2	26	0	inconsistent	most_atypical	NA	-0.953333333333333	4.07261140190531	0.866666666666667	8.38082286634017	NA	NA	NA	NA	NA	3	2	3.33333333333333	7.5	2	10
17	1	evening	2	27	0	inconsistent	prototypical	NA	0.886666666666667	3.76214880659245	0.94	1.4534981881734	NA	4.68210365972482	NA	NA	NA	3	2	3.33333333333333	7.5	2	10
17	1	evening	2	28	1	NA	NA	initial	0.913333333333333	3.7042638307903	0.926666666666667	1.72417162708007	0	3.92190506996121	NA	NA	NA	3	2	3.33333333333333	7.5	2	10
17	1	evening	2	29	1	NA	NA	initial	-0.98	18.9239555957029	-0.933333333333333	1.90228869533166	0	NA	NA	NA	NA	3	2	3.33333333333333	7.5	2	10
17	1	evening	2	30	1	NA	NA	initial	0.946666666666667	2.97413205041084	0.973333333333333	14.2419628069038	0	3.45332370849792	NA	NA	NA	3	2	3.33333333333333	7.5	2	10
17	1	evening	2	31	0	inconsistent	most_atypical	NA	0.913333333333333	2.38064807560295	0.913333333333333	1.23163988883607	NA	6.47605397121515	NA	NA	NA	3	2	3.33333333333333	7.5	2	10
17	1	evening	2	32	1	NA	NA	bridge	0.913333333333333	6.93887936731335	0.94	1.45033671474084	0	9.20349142362829	NA	NA	NA	3	2	3.33333333333333	7.5	2	10
17	1	evening	2	33	0	inconsistent	some_atypical	NA	-0.946666666666667	5.02000809262972	-0.946666666666667	7.39487144013401	NA	NA	NA	NA	NA	3	2	3.33333333333333	7.5	2	10
17	1	evening	2	34	0	consistent	most_atypical	NA	0.913333333333333	6.51219429273624	0.933333333333333	2.60622363328002	NA	6.45818208286073	NA	NA	NA	3	2	3.33333333333333	7.5	2	10
17	1	evening	2	35	1	NA	NA	initial	0.92	2.59463083848823	0.96	1.75616331177298	0	1.69737265852746	NA	NA	NA	3	2	3.33333333333333	7.5	2	10
17	1	evening	2	36	0	inconsistent	prototypical	NA	0.933333333333333	11.106741318712	0.933333333333333	2.313638524618	NA	3.25279485760257	NA	NA	NA	3	2	3.33333333333333	7.5	2	10
17	1	evening	2	37	0	inconsistent	prototypical	NA	-0.94	6.10455425723922	-0.906666666666667	1.7076013389742	NA	NA	NA	NA	NA	3	2	3.33333333333333	7.5	2	10
17	1	evening	2	38	1	NA	NA	initial	0	7.26816897979006	0.573333333333333	2.65154326858465	1	3.26358367700595	NA	NA	NA	3	2	3.33333333333333	7.5	2	10
17	1	evening	2	39	0	inconsistent	prototypical	NA	-0.946666666666667	4.33420785109047	0.553333333333333	4.94418995839078	NA	NA	NA	NA	NA	3	2	3.33333333333333	7.5	2	10
17	1	evening	2	40	0	inconsistent	some_atypical	NA	-0.913333333333333	3.14229226566385	-0.926666666666667	1.14343649207149	NA	NA	NA	NA	NA	3	2	3.33333333333333	7.5	2	10
17	1	evening	2	41	1	NA	NA	initial	-0.0133333333333333	13.10275658709	0.606666666666667	3.67020264838357	0	8.82481471402571	NA	NA	NA	3	2	3.33333333333333	7.5	2	10
17	1	evening	2	42	0	consistent	some_atypical	NA	0.893333333333333	3.39346471673343	0.966666666666667	5.10958742233925	NA	10.4321283076424	NA	NA	NA	3	2	3.33333333333333	7.5	2	10
17	1	evening	2	43	0	inconsistent	most_atypical	NA	0.913333333333333	7.53352467436343	-0.473333333333333	3.88675688812509	NA	2.35899890307337	NA	NA	NA	3	2	3.33333333333333	7.5	2	10
17	1	evening	2	44	1	NA	NA	initial	0.973333333333333	3.49555651412811	0.66	2.65054366458207	0	2.34624539816286	NA	NA	NA	3	2	3.33333333333333	7.5	2	10
17	1	evening	2	45	0	inconsistent	some_atypical	NA	0.946666666666667	3.24416541925166	-0.48	6.86017158720642	NA	3.68873917695601	NA	NA	NA	3	2	3.33333333333333	7.5	2	10
17	1	evening	2	46	0	inconsistent	most_atypical	NA	0.88	2.28758381633088	0.433333333333333	5.43489012599457	NA	2.55425106361508	NA	NA	NA	3	2	3.33333333333333	7.5	2	10
17	1	evening	2	47	0	consistent	most_atypical	NA	-0.72	11.6132584947627	0.373333333333333	6.15744960994925	NA	5.92353696876671	NA	NA	NA	3	2	3.33333333333333	7.5	2	10
17	1	evening	2	48	1	NA	NA	initial	-0.906666666666667	5.26020884700119	0.94	2.36086530750617	0	NA	NA	NA	NA	3	2	3.33333333333333	7.5	2	10
17	1	evening	2	49	1	NA	NA	initial	0.946666666666667	3.50358227128163	0.4	3.16023537667934	1	2.19355136563536	NA	NA	NA	3	2	3.33333333333333	7.5	2	10
17	1	evening	2	50	1	NA	NA	initial	-0.946666666666667	3.56627088272944	0.326666666666667	3.41492261458188	0	NA	NA	NA	NA	3	2	3.33333333333333	7.5	2	10
17	1	evening	2	51	0	consistent	prototypical	NA	0.88	14.1466203585733	0.573333333333333	4.50269090058282	NA	9.87553451291751	NA	NA	NA	3	2	3.33333333333333	7.5	2	10
17	1	evening	2	52	1	NA	NA	bridge	0.94	4.15860658790916	0.973333333333333	1.81553929636721	1	5.15074411407113	NA	NA	NA	3	2	3.33333333333333	7.5	2	10
17	1	evening	2	53	0	inconsistent	prototypical	NA	-0.98	2.84269997605588	0.513333333333333	6.38420422771014	NA	NA	NA	NA	NA	3	2	3.33333333333333	7.5	2	10
18	1	evening	1	1	1	NA	NA	initial	0.96	20.237630403717	0.993333333333333	18.2620146473637	1	30.0173234500689	NA	NA	NA	3	2	14.4166666666667	6	4	3
18	1	evening	1	2	1	NA	NA	bridge	1	102.715593861183	0.966666666666667	2.68788299511652	1	1.8256796922069	NA	NA	NA	3	2	14.4166666666667	6	4	3
18	1	evening	1	3	0	inconsistent	prototypical	NA	0.0266666666666667	25.2248809420271	-0.0133333333333333	3.434400942293	NA	30.0772928522201	NA	NA	NA	3	2	14.4166666666667	6	4	3
18	1	evening	1	4	0	inconsistent	some_atypical	NA	-1	29.8836781887803	-1	3.50062051380519	NA	NA	NA	NA	NA	3	2	14.4166666666667	6	4	3
18	1	evening	1	5	0	inconsistent	prototypical	NA	1	12.8338012421736	1	31.433660725248	NA	6.83639760012738	NA	NA	NA	3	2	14.4166666666667	6	4	3
18	1	evening	1	6	0	inconsistent	most_atypical	NA	-0.986666666666667	6.83702678466216	-1	14.6672872322379	NA	NA	NA	NA	NA	3	2	14.4166666666667	6	4	3
18	1	evening	1	7	0	inconsistent	some_atypical	NA	0.413333333333333	11.8604916662443	0.513333333333333	2.75326966680586	NA	16.9276069625048	NA	NA	NA	3	2	14.4166666666667	6	4	3
18	1	evening	1	8	1	NA	NA	initial	0.493333333333333	25.3926502107643	0.706666666666667	2.48250105709303	0	2.08728982612956	NA	NA	NA	3	2	14.4166666666667	6	4	3
18	1	evening	1	9	0	inconsistent	prototypical	NA	0.613333333333333	8.33296010037884	0.606666666666667	2.3991600779118	NA	21.1335453073261	NA	NA	NA	3	2	14.4166666666667	6	4	3
18	1	evening	1	10	0	inconsistent	most_atypical	NA	-0.98	4.53461202862673	-1	2.21752044733148	NA	NA	NA	NA	NA	3	2	14.4166666666667	6	4	3
18	1	evening	1	11	1	NA	NA	initial	0.513333333333333	9.0209987211274	0.68	4.1037568571046	1	3.83463942911476	NA	NA	NA	3	2	14.4166666666667	6	4	3
18	1	evening	1	12	1	NA	NA	initial	0.0666666666666667	24.5063826993573	0.0266666666666667	3.68650923925452	0	7.89153444243129	NA	NA	NA	3	2	14.4166666666667	6	4	3
18	1	evening	1	13	0	consistent	prototypical	NA	-0.00666666666666667	11.0004066906404	-0.04	1.42165987798944	NA	4.99062369542662	NA	NA	NA	3	2	14.4166666666667	6	4	3
18	1	evening	1	14	1	NA	NA	initial	1	6.73399540921673	0.353333333333333	4.68929220666178	0	9.38627656840254	NA	NA	NA	3	2	14.4166666666667	6	4	3
18	1	evening	1	15	0	inconsistent	prototypical	NA	0.56	11.5216535645304	0.0666666666666667	1.20774678268936	NA	11.683182927547	NA	NA	NA	3	2	14.4166666666667	6	4	3
18	1	evening	1	16	0	consistent	most_atypical	NA	-1	4.71747363952454	-1	1.83386531134602	NA	NA	NA	NA	NA	3	2	14.4166666666667	6	4	3
18	1	evening	1	17	1	NA	NA	initial	0.633333333333333	7.28399287443608	0.806666666666667	2.61781833798159	1	8.45298754458781	NA	NA	NA	3	2	14.4166666666667	6	4	3
18	1	evening	1	18	0	inconsistent	prototypical	NA	-0.973333333333333	5.446559785516	-0.966666666666667	2.0597957377322	NA	NA	NA	NA	NA	3	2	14.4166666666667	6	4	3
18	1	evening	1	19	0	consistent	some_atypical	NA	0.88	6.06185994809493	0.56	2.72911744075827	NA	6.56092954508495	NA	NA	NA	3	2	14.4166666666667	6	4	3
18	1	evening	1	20	0	consistent	some_atypical	NA	-0.973333333333333	6.0891702263616	-1	1.16729734034743	NA	NA	NA	NA	NA	3	2	14.4166666666667	6	4	3
18	1	evening	1	21	0	inconsistent	some_atypical	NA	-0.94	5.10699484031647	-0.52	11.5977565890644	NA	NA	NA	NA	NA	3	2	14.4166666666667	6	4	3
18	1	evening	1	22	0	inconsistent	prototypical	NA	-1	6.95073003787547	-0.426666666666667	5.61290087073576	NA	NA	NA	NA	NA	3	2	14.4166666666667	6	4	3
18	1	evening	1	23	0	inconsistent	most_atypical	NA	-0.833333333333333	12.4839267524658	-0.36	2.17664242547471	NA	6.71027331764344	NA	NA	NA	3	2	14.4166666666667	6	4	3
18	1	evening	1	24	0	consistent	most_atypical	NA	-1	8.50071475154255	-0.946666666666667	1.05032624630257	NA	NA	NA	NA	NA	3	2	14.4166666666667	6	4	3
18	1	evening	1	25	0	inconsistent	most_atypical	NA	-1	7.18409218161833	-0.453333333333333	4.62206960993353	NA	NA	NA	NA	NA	3	2	14.4166666666667	6	4	3
18	1	evening	1	26	0	inconsistent	most_atypical	NA	-1	9.62696406221949	-0.76	1.98515013232827	NA	NA	NA	NA	NA	3	2	14.4166666666667	6	4	3
18	1	evening	1	27	0	consistent	most_atypical	NA	-1	9.23406056687236	-0.82	1.48359676485416	NA	NA	NA	NA	NA	3	2	14.4166666666667	6	4	3
18	1	evening	1	28	0	consistent	prototypical	NA	0.86	4.75076319207437	0.82	5.46852463879623	NA	19.5814074330265	NA	NA	NA	3	2	14.4166666666667	6	4	3
18	1	evening	1	29	1	NA	NA	initial	0.846666666666667	5.39187204977497	1	1.4341959831072	1	2.64594565413427	NA	NA	NA	3	2	14.4166666666667	6	4	3
18	1	evening	1	30	0	consistent	some_atypical	NA	0.826666666666667	6.80047654465307	0.56	2.28866495052353	NA	16.1182025978342	NA	NA	NA	3	2	14.4166666666667	6	4	3
18	1	evening	1	31	1	NA	NA	initial	0.86	4.82705531420652	0.866666666666667	2.75725253217388	0	12.2316778765526	NA	NA	NA	3	2	14.4166666666667	6	4	3
18	1	evening	1	32	1	NA	NA	initial	0.906666666666667	20.0688310513506	0.486666666666667	1.56383132049814	0	6.29636662919074	NA	NA	NA	3	2	14.4166666666667	6	4	3
18	1	evening	1	33	0	inconsistent	some_atypical	NA	0.866666666666667	9.20783666626085	0.513333333333333	1.14850515685976	NA	0.981057789293118	NA	NA	NA	3	2	14.4166666666667	6	4	3
18	1	evening	1	34	0	inconsistent	some_atypical	NA	-1	6.10062430810649	-0.946666666666667	1.33345803641714	NA	NA	NA	NA	NA	3	2	14.4166666666667	6	4	3
18	1	evening	1	35	0	inconsistent	some_atypical	NA	0.946666666666667	6.99700729025062	0.766666666666667	2.36752201791387	NA	3.81109959282912	NA	NA	NA	3	2	14.4166666666667	6	4	3
18	1	evening	1	36	0	inconsistent	prototypical	NA	0.82	14.8068974612979	0.606666666666667	1.08392774767708	NA	25.6048331265338	NA	NA	NA	3	2	14.4166666666667	6	4	3
18	1	evening	1	37	1	NA	NA	initial	0.613333333333333	9.90304606198333	0.5	1.84108647110406	0	6.76916691707447	NA	NA	NA	3	2	14.4166666666667	6	4	3
18	1	evening	1	38	0	inconsistent	most_atypical	NA	-0.98	11.6224534033099	-0.973333333333333	1.26066546165384	NA	NA	NA	NA	NA	3	2	14.4166666666667	6	4	3
18	1	evening	1	39	1	NA	NA	initial	0.78	3.857174062985	0.54	1.30032399145421	1	13.5962568718242	NA	NA	NA	3	2	14.4166666666667	6	4	3
18	1	evening	1	40	1	NA	NA	initial	-0.96	18.0134494400118	-0.966666666666667	0.851629588287324	0	NA	NA	NA	NA	3	2	14.4166666666667	6	4	3
18	1	evening	1	41	0	inconsistent	most_atypical	NA	-1	6.21743429591879	-0.866666666666667	1.93147786241025	NA	NA	NA	NA	NA	3	2	14.4166666666667	6	4	3
18	1	evening	1	42	0	inconsistent	some_atypical	NA	-0.953333333333333	4.79596464161295	-0.946666666666667	2.24397605459671	NA	NA	NA	NA	NA	3	2	14.4166666666667	6	4	3
18	1	evening	1	43	0	consistent	some_atypical	NA	0.753333333333333	8.03172658151016	0.626666666666667	1.48351061355788	NA	5.83654968673363	NA	NA	NA	3	2	14.4166666666667	6	4	3
18	1	evening	1	44	1	NA	NA	bridge	0.8	4.58847370697185	0.6	1.72116135118995	1	24.6106217484921	NA	NA	NA	3	2	14.4166666666667	6	4	3
18	1	evening	1	45	1	NA	NA	initial	0.58	7.5304298021365	0.76	1.13001123734284	0	2.61925211991183	NA	NA	NA	3	2	14.4166666666667	6	4	3
18	1	evening	1	46	0	consistent	prototypical	NA	0.533333333333333	5.39347502414603	0.673333333333333	1.26927468401846	NA	4.6235596856568	NA	NA	NA	3	2	14.4166666666667	6	4	3
18	1	evening	1	47	0	consistent	most_atypical	NA	-0.986666666666667	4.0305975950323	-0.973333333333333	0.908565655583516	NA	NA	NA	NA	NA	3	2	14.4166666666667	6	4	3
18	1	evening	1	48	0	inconsistent	most_atypical	NA	-0.926666666666667	2.63851549185347	-0.94	2.2271634854842	NA	NA	NA	NA	NA	3	2	14.4166666666667	6	4	3
18	1	evening	1	49	1	NA	NA	initial	0.973333333333333	5.37551760638598	1	2.33399920351803	1	2.02237123297527	NA	NA	NA	3	2	14.4166666666667	6	4	3
18	1	evening	1	50	0	inconsistent	some_atypical	NA	-0.98	3.8917064339621	-1	1.03401472326368	NA	NA	NA	NA	NA	3	2	14.4166666666667	6	4	3
18	1	evening	1	51	0	inconsistent	prototypical	NA	0.886666666666667	9.45185171556659	0.866666666666667	1.33445359731559	NA	7.81559812219348	NA	NA	NA	3	2	14.4166666666667	6	4	3
18	1	evening	1	52	1	NA	NA	initial	-0.02	11.8622607229045	0.413333333333333	1.43504847679287	0	12.3699784190394	NA	NA	NA	3	2	14.4166666666667	6	4	3
18	1	evening	1	53	0	consistent	prototypical	NA	-1	6.05067302868702	-0.893333333333333	1.60139733739197	NA	NA	NA	NA	NA	3	2	14.4166666666667	6	4	3
18	1	morning	2	1	0	consistent	most_atypical	NA	-1	6.75055356218945	-0.96	2.71965105400886	NA	NA	NA	NA	NA	3	2	14.4166666666667	6	4	3
18	1	morning	2	2	0	inconsistent	prototypical	NA	0.66	14.3880269586807	0.993333333333333	5.99241202953272	NA	3.98531403194647	NA	NA	NA	3	2	14.4166666666667	6	4	3
18	1	morning	2	3	0	consistent	prototypical	NA	0.58	13.0771563110175	0.766666666666667	2.59002380305901	NA	79.6060485698981	NA	NA	NA	3	2	14.4166666666667	6	4	3
18	1	morning	2	4	0	inconsistent	some_atypical	NA	-0.98	7.23581220128108	-0.98	4.41693430184387	NA	NA	NA	NA	NA	3	2	14.4166666666667	6	4	3
18	1	morning	2	5	0	inconsistent	most_atypical	NA	-0.973333333333333	5.93404653458856	-0.98	1.07177200925071	NA	NA	NA	NA	NA	3	2	14.4166666666667	6	4	3
18	1	morning	2	6	0	consistent	some_atypical	NA	-0.953333333333333	8.06500928651076	-0.913333333333333	1.47788247012068	NA	NA	NA	NA	NA	3	2	14.4166666666667	6	4	3
18	1	morning	2	7	0	inconsistent	most_atypical	NA	-0.946666666666667	4.12856500945054	-0.96	0.898477237788029	NA	NA	NA	NA	NA	3	2	14.4166666666667	6	4	3
18	1	morning	2	8	0	inconsistent	some_atypical	NA	0.286666666666667	13.6260901029455	0.32	3.26655857951846	NA	4.44715537480079	NA	NA	NA	3	2	14.4166666666667	6	4	3
18	1	morning	2	9	0	consistent	most_atypical	NA	-0.926666666666667	4.10317431949079	-0.953333333333333	2.01779898733366	NA	NA	NA	NA	NA	3	2	14.4166666666667	6	4	3
18	1	morning	2	10	0	inconsistent	most_atypical	NA	-1	3.58417266700417	-0.953333333333333	0.820934211020358	NA	NA	NA	NA	NA	3	2	14.4166666666667	6	4	3
18	1	morning	2	11	1	NA	NA	initial	-0.92	5.46515104733407	-0.946666666666667	1.52572226477787	0	NA	NA	NA	NA	3	2	14.4166666666667	6	4	3
18	1	morning	2	12	0	consistent	some_atypical	NA	-0.886666666666667	3.51697899482679	-0.953333333333333	1.73596941959113	NA	9.52650384698063	NA	NA	NA	3	2	14.4166666666667	6	4	3
18	1	morning	2	13	1	NA	NA	initial	0.806666666666667	10.368506998755	0.9	1.95049428252969	1	2.39977059606463	NA	NA	NA	3	2	14.4166666666667	6	4	3
18	1	morning	2	14	0	consistent	prototypical	NA	0.306666666666667	9.71645692409948	0.64	1.89174841565546	NA	4.02176879020408	NA	NA	NA	3	2	14.4166666666667	6	4	3
18	1	morning	2	15	1	NA	NA	initial	0.966666666666667	20.3420884022489	0.933333333333333	4.34395045263227	0	2.12644574930891	NA	NA	NA	3	2	14.4166666666667	6	4	3
18	1	morning	2	16	1	NA	NA	initial	0.98	15.0083724161377	0.806666666666667	1.42580353317317	0	34.861318029114	NA	NA	NA	3	2	14.4166666666667	6	4	3
18	1	morning	2	17	1	NA	NA	initial	0.993333333333333	4.05525428277906	0.98	1.08662922354415	1	1.87495170813054	NA	NA	NA	3	2	14.4166666666667	6	4	3
18	1	morning	2	18	0	inconsistent	some_atypical	NA	-1	4.11747730406933	-0.953333333333333	2.5165914692916	NA	NA	NA	NA	NA	3	2	14.4166666666667	6	4	3
18	1	morning	2	19	1	NA	NA	initial	-0.973333333333333	11.3145803182852	-0.94	2.67759925941937	0	NA	NA	NA	NA	3	2	14.4166666666667	6	4	3
18	1	morning	2	20	1	NA	NA	bridge	-1	22.5838149990886	-1	1.72741897928063	0	NA	NA	NA	NA	3	2	14.4166666666667	6	4	3
18	1	morning	2	21	0	inconsistent	most_atypical	NA	-0.986666666666667	4.20783261745237	-1	1.26732181175612	NA	NA	NA	NA	NA	3	2	14.4166666666667	6	4	3
18	1	morning	2	22	0	consistent	some_atypical	NA	0.96	5.40698802354746	0.9	1.16557182045653	NA	4.14903543295804	NA	NA	NA	3	2	14.4166666666667	6	4	3
18	1	morning	2	23	0	inconsistent	prototypical	NA	0.993333333333333	18.6834989138879	0.986666666666667	1.50633075437509	NA	1.67062162479851	NA	NA	NA	3	2	14.4166666666667	6	4	3
18	1	morning	2	24	1	NA	NA	bridge	0.9	14.6580450878246	0.92	0.89317722117994	1	1.77397427952383	NA	NA	NA	3	2	14.4166666666667	6	4	3
18	1	morning	2	25	0	inconsistent	prototypical	NA	-1	23.1003593174974	-1	1.2338966561947	NA	NA	NA	NA	NA	3	2	14.4166666666667	6	4	3
18	1	morning	2	26	1	NA	NA	initial	0.86	11.175129640149	0.766666666666667	6.99900680384599	0	2.73355562763754	NA	NA	NA	3	2	14.4166666666667	6	4	3
18	1	morning	2	27	0	inconsistent	most_atypical	NA	-0.966666666666667	14.8676723884419	-0.973333333333333	1.11250758601818	NA	NA	NA	NA	NA	3	2	14.4166666666667	6	4	3
18	1	morning	2	28	1	NA	NA	initial	0.92	4.4905865235487	0.953333333333333	2.25310217926744	0	9.75623643887229	NA	NA	NA	3	2	14.4166666666667	6	4	3
18	1	morning	2	29	0	inconsistent	most_atypical	NA	-1	5.21749618265312	-0.966666666666667	1.02026627399027	NA	NA	NA	NA	NA	3	2	14.4166666666667	6	4	3
18	1	morning	2	30	0	inconsistent	most_atypical	NA	-0.966666666666667	7.98364978760947	-1	3.53587785654236	NA	NA	NA	NA	NA	3	2	14.4166666666667	6	4	3
18	1	morning	2	31	0	consistent	most_atypical	NA	-0.926666666666667	9.42314994824119	-0.866666666666667	1.59703907056246	NA	NA	NA	NA	NA	3	2	14.4166666666667	6	4	3
18	1	morning	2	32	1	NA	NA	initial	0	0.0168696728069335	0.5	1.91088831447996	1	20.7694521129597	NA	NA	NA	3	2	14.4166666666667	6	4	3
18	1	morning	2	33	0	inconsistent	some_atypical	NA	0.313333333333333	5.48783310269937	0.373333333333333	1.85374262265395	NA	4.48244755691849	NA	NA	NA	3	2	14.4166666666667	6	4	3
18	1	morning	2	34	0	inconsistent	prototypical	NA	-1	4.84123264288064	-0.973333333333333	2.5183281803038	NA	NA	NA	NA	NA	3	2	14.4166666666667	6	4	3
18	1	morning	2	35	0	inconsistent	some_atypical	NA	0.126666666666667	9.04636950069107	0.453333333333333	1.41429222456645	NA	3.06662345735822	NA	NA	NA	3	2	14.4166666666667	6	4	3
18	1	morning	2	36	0	inconsistent	most_atypical	NA	-1	6.65016488602851	-1	1.5669169005705	NA	NA	NA	NA	NA	3	2	14.4166666666667	6	4	3
18	1	morning	2	37	0	inconsistent	prototypical	NA	0.313333333333333	11.1509161441354	0.62	1.17612302396446	NA	2.34297572972719	NA	NA	NA	3	2	14.4166666666667	6	4	3
18	1	morning	2	38	0	inconsistent	some_atypical	NA	0.266666666666667	5.12524460710119	-0.98	6.64986475592013	NA	8.46154482173733	NA	NA	NA	3	2	14.4166666666667	6	4	3
18	1	morning	2	39	0	inconsistent	prototypical	NA	-1	21.5670991556253	-0.913333333333333	0.698129708878696	NA	NA	NA	NA	NA	3	2	14.4166666666667	6	4	3
18	1	morning	2	40	1	NA	NA	initial	0.553333333333333	3.94793711253442	0.366666666666667	1.21190132328775	0	15.7634187216172	NA	NA	NA	3	2	14.4166666666667	6	4	3
18	1	morning	2	41	1	NA	NA	initial	0.76	6.7544244620949	0.546666666666667	1.6690373114543	1	1.92254362336826	NA	NA	NA	3	2	14.4166666666667	6	4	3
18	1	morning	2	42	0	inconsistent	prototypical	NA	0.4	7.26304845756385	0.593333333333333	1.4454600289464	NA	3.08171237830538	NA	NA	NA	3	2	14.4166666666667	6	4	3
18	1	morning	2	43	1	NA	NA	initial	0.493333333333333	6.65851409931201	0.653333333333333	1.76061616034713	0	3.06833186582662	NA	NA	NA	3	2	14.4166666666667	6	4	3
18	1	morning	2	44	1	NA	NA	initial	0.46	3.52783530473243	0.446666666666667	1.21226490056142	0	10.8645046947058	NA	NA	NA	3	2	14.4166666666667	6	4	3
18	1	morning	2	45	1	NA	NA	initial	0.64	7.20185987418517	0.64	1.44114313274622	0	1.12787082267459	NA	NA	NA	3	2	14.4166666666667	6	4	3
18	1	morning	2	46	0	inconsistent	prototypical	NA	-1	34.7335556276375	-1	2.55058142915368	NA	NA	NA	NA	NA	3	2	14.4166666666667	6	4	3
18	1	morning	2	47	0	consistent	prototypical	NA	0.0666666666666667	14.3335059273522	0.333333333333333	1.572597600054	NA	5.82240500370972	NA	NA	NA	3	2	14.4166666666667	6	4	3
18	1	morning	2	48	0	consistent	most_atypical	NA	-0.98	2.80121333501302	-0.993333333333333	1.88055434287526	NA	NA	NA	NA	NA	3	2	14.4166666666667	6	4	3
18	1	morning	2	49	1	NA	NA	initial	0.793333333333333	4.15655765577685	0.693333333333333	1.09779717109632	1	4.83646384102758	NA	NA	NA	3	2	14.4166666666667	6	4	3
18	1	morning	2	50	0	inconsistent	some_atypical	NA	-0.966666666666667	3.75286751810927	-0.973333333333333	1.08273624151479	NA	NA	NA	NA	NA	3	2	14.4166666666667	6	4	3
18	1	morning	2	51	0	consistent	prototypical	NA	-0.06	9.97761453024577	0.88	0.955826955731027	NA	6.49638883024454	NA	NA	NA	3	2	14.4166666666667	6	4	3
18	1	morning	2	52	0	consistent	some_atypical	NA	0.726666666666667	12.1709399493411	0.686666666666667	1.36974266369361	NA	2.17843542480841	NA	NA	NA	3	2	14.4166666666667	6	4	3
18	1	morning	2	53	0	inconsistent	some_atypical	NA	-1	2.80064510961529	-0.926666666666667	1.09299726760946	NA	NA	NA	NA	NA	3	2	14.4166666666667	6	4	3
19	1	evening	1	1	0	inconsistent	prototypical	NA	0.993333333333333	24.7062664830592	0.513333333333333	34.1145493619842	NA	33.0492422024254	NA	NA	NA	3	1	12.3333333333333	8	2	15
19	1	evening	1	2	0	inconsistent	prototypical	NA	0.0733333333333333	15.1412300616503	0.66	1.57738607027568	NA	23.859476013924	NA	NA	NA	3	1	12.3333333333333	8	2	15
19	1	evening	1	3	0	consistent	some_atypical	NA	-1	4.73411224340089	-0.02	6.72977358964272	NA	NA	NA	NA	NA	3	1	12.3333333333333	8	2	15
19	1	evening	1	4	0	inconsistent	prototypical	NA	0.973333333333333	5.14601813163608	1	8.44315962749533	NA	10.2316373446956	NA	NA	NA	3	1	12.3333333333333	8	2	15
19	1	evening	1	5	0	inconsistent	most_atypical	NA	0.84	9.70209515513852	0.86	1.67657174076885	NA	2.06812669883948	NA	NA	NA	3	1	12.3333333333333	8	2	15
19	1	evening	1	6	1	NA	NA	initial	0.82	8.07269861362875	0.893333333333333	2.27184562489856	1	27.4361953882035	NA	NA	NA	3	1	12.3333333333333	8	2	15
19	1	evening	1	7	0	consistent	most_atypical	NA	-0.42	4.43002859049011	0.02	11.8009629684966	NA	11.6343182284618	NA	NA	NA	3	1	12.3333333333333	8	2	15
19	1	evening	1	8	0	inconsistent	most_atypical	NA	-0.926666666666667	4.12623480311595	-0.193333333333333	12.8957020629896	NA	NA	NA	NA	NA	3	1	12.3333333333333	8	2	15
19	1	evening	1	9	0	inconsistent	most_atypical	NA	0.886666666666667	3.5242374050431	0.48	1.54992005880922	NA	2.98406473593786	NA	NA	NA	3	1	12.3333333333333	8	2	15
19	1	evening	1	10	0	inconsistent	some_atypical	NA	0.466666666666667	5.74619422818068	0.6	1.30051215284038	NA	16.6390779960202	NA	NA	NA	3	1	12.3333333333333	8	2	15
19	1	evening	1	11	1	NA	NA	initial	0.553333333333333	4.57491194910835	0.486666666666667	1.24931914755143	0	3.58056837192271	NA	NA	NA	3	1	12.3333333333333	8	2	15
19	1	evening	1	12	0	inconsistent	prototypical	NA	-0.493333333333333	4.60332655522507	0.18	2.11677467159461	NA	5.94315014139283	NA	NA	NA	3	1	12.3333333333333	8	2	15
19	1	evening	1	13	1	NA	NA	initial	0.873333333333333	2.69005422433838	0.926666666666667	2.887204210856	1	4.79270366439596	NA	NA	NA	3	1	12.3333333333333	8	2	15
19	1	evening	1	14	0	inconsistent	most_atypical	NA	0.746666666666667	5.30955521378201	0.806666666666667	2.54709418001585	NA	14.1145030207699	NA	NA	NA	3	1	12.3333333333333	8	2	15
19	1	evening	1	15	1	NA	NA	initial	0.793333333333333	4.37154011521488	0.766666666666667	1.41726050758734	1	6.00861591857392	NA	NA	NA	3	1	12.3333333333333	8	2	15
19	1	evening	1	16	0	consistent	some_atypical	NA	0.733333333333333	8.20000529242679	0.78	1.81922916776966	NA	14.8442991228076	NA	NA	NA	3	1	12.3333333333333	8	2	15
19	1	evening	1	17	0	inconsistent	prototypical	NA	-0.526666666666667	3.45173181220889	0.82	2.12526132736821	NA	24.9046872751787	NA	NA	NA	3	1	12.3333333333333	8	2	15
19	1	evening	1	18	1	NA	NA	initial	-0.02	3.14543964446057	0.76	3.2877347394824	0	6.43786771374289	NA	NA	NA	3	1	12.3333333333333	8	2	15
19	1	evening	1	19	0	consistent	most_atypical	NA	0.1	6.28933148854412	0.6	2.50642933032941	NA	3.28794809547253	NA	NA	NA	3	1	12.3333333333333	8	2	15
19	1	evening	1	20	0	consistent	prototypical	NA	-0.973333333333333	8.12816402676981	0.0333333333333333	2.52803893666714	NA	NA	NA	NA	NA	3	1	12.3333333333333	8	2	15
19	1	evening	1	21	0	inconsistent	most_atypical	NA	-0.12	4.43004414113238	0.273333333333333	7.37867665663362	NA	8.37803907657508	NA	NA	NA	3	1	12.3333333333333	8	2	15
19	1	evening	1	22	0	inconsistent	prototypical	NA	-0.66	10.5478857122362	-0.0466666666666667	1.66390567063354	NA	9.91337080323137	NA	NA	NA	3	1	12.3333333333333	8	2	15
19	1	evening	1	23	1	NA	NA	initial	0.0133333333333333	7.35545443941373	0.113333333333333	1.34065823024139	0	2.45396862935741	NA	NA	NA	3	1	12.3333333333333	8	2	15
19	1	evening	1	24	1	NA	NA	initial	-0.853333333333333	10.762001545867	0.08	1.80261103494558	0	13.6858228704659	NA	NA	NA	3	1	12.3333333333333	8	2	15
19	1	evening	1	25	0	inconsistent	some_atypical	NA	0.526666666666667	3.5305768159451	0.06	1.70326892414596	NA	0.749428158160299	NA	NA	NA	3	1	12.3333333333333	8	2	15
19	1	evening	1	26	0	consistent	most_atypical	NA	-0.973333333333333	5.55216309626121	0.08	17.6080782364588	NA	NA	NA	NA	NA	3	1	12.3333333333333	8	2	15
19	1	evening	1	27	1	NA	NA	initial	0.986666666666667	6.03814488998614	0.82	2.11192906391807	1	4.01170273858588	NA	NA	NA	3	1	12.3333333333333	8	2	15
19	1	evening	1	28	0	consistent	prototypical	NA	-0.893333333333333	8.47600774688181	0.0866666666666667	1.60264947637916	NA	6.23975575913209	NA	NA	NA	3	1	12.3333333333333	8	2	15
19	1	evening	1	29	0	inconsistent	prototypical	NA	-0.366666666666667	5.69148395839147	-0.04	1.05792666354682	NA	1.61595810274594	NA	NA	NA	3	1	12.3333333333333	8	2	15
19	1	evening	1	30	1	NA	NA	initial	0.993333333333333	7.02457563346252	0.746666666666667	1.47050092217978	1	23.9575628697639	NA	NA	NA	3	1	12.3333333333333	8	2	15
19	1	evening	1	31	0	consistent	prototypical	NA	0.02	3.33614354208112	0.0333333333333333	0.581801855820231	NA	14.0582917946158	NA	NA	NA	3	1	12.3333333333333	8	2	15
19	1	evening	1	32	1	NA	NA	initial	0.206666666666667	4.33069643215276	0.0666666666666667	1.02576930762734	0	2.98101679270621	NA	NA	NA	3	1	12.3333333333333	8	2	15
19	1	evening	1	33	0	inconsistent	some_atypical	NA	0.9	6.84864150884096	0.693333333333333	1.37055824208073	NA	1.33789393235929	NA	NA	NA	3	1	12.3333333333333	8	2	15
19	1	evening	1	34	0	inconsistent	most_atypical	NA	-0.1	8.79126771003939	0.00666666666666667	1.5462709243875	NA	12.3071656884858	NA	NA	NA	3	1	12.3333333333333	8	2	15
19	1	evening	1	35	1	NA	NA	bridge	0.506666666666667	10.239980311715	0.42	1.19802568433806	0	1.87066880776547	NA	NA	NA	3	1	12.3333333333333	8	2	15
19	1	evening	1	36	0	inconsistent	some_atypical	NA	-0.7	6.46610721875913	-0.0333333333333333	1.22851569100749	NA	2.73713219538331	NA	NA	NA	3	1	12.3333333333333	8	2	15
19	1	evening	1	37	0	inconsistent	some_atypical	NA	0.653333333333333	7.20210184180178	0.813333333333333	1.61188878747635	NA	4.49597861722577	NA	NA	NA	3	1	12.3333333333333	8	2	15
19	1	evening	1	38	0	consistent	some_atypical	NA	0.68	2.03602781344671	0.693333333333333	0.782647629035637	NA	1.13945634535048	NA	NA	NA	3	1	12.3333333333333	8	2	15
19	1	evening	1	39	0	inconsistent	some_atypical	NA	0.773333333333333	4.85959108930547	0.72	0.743392608477734	NA	0.773934243596159	NA	NA	NA	3	1	12.3333333333333	8	2	15
19	1	evening	1	40	0	consistent	some_atypical	NA	0.04	2.81845100934152	0.16	2.16055464372039	NA	1.40794406470377	NA	NA	NA	3	1	12.3333333333333	8	2	15
19	1	evening	1	41	0	inconsistent	some_atypical	NA	0.52	3.36551389610395	0.453333333333333	0.65136431728024	NA	1.59678996109869	NA	NA	NA	3	1	12.3333333333333	8	2	15
19	1	evening	1	42	1	NA	NA	initial	0.00666666666666667	1.61962807516102	0.0133333333333333	1.4126123940805	0	5.43162533955183	NA	NA	NA	3	1	12.3333333333333	8	2	15
19	1	evening	1	43	0	inconsistent	prototypical	NA	-0.786666666666667	3.20618173154071	-0.0266666666666667	0.442818755516782	NA	10.9850055550924	NA	NA	NA	3	1	12.3333333333333	8	2	15
19	1	evening	1	44	1	NA	NA	initial	-0.906666666666667	3.79671544197481	0.0266666666666667	1.32331823243294	0	NA	NA	NA	NA	3	1	12.3333333333333	8	2	15
19	1	evening	1	45	0	inconsistent	most_atypical	NA	-0.886666666666667	2.80046347912867	-0.0133333333333333	1.02846704830881	NA	9.91439715144224	NA	NA	NA	3	1	12.3333333333333	8	2	15
19	1	evening	1	46	0	inconsistent	most_atypical	NA	-0.493333333333333	3.41691217117477	0.04	1.67456973961089	NA	10.8745107713621	NA	NA	NA	3	1	12.3333333333333	8	2	15
19	1	evening	1	47	1	NA	NA	initial	-0.04	9.93919341359288	0.0266666666666667	2.70044833270367	0	3.63868642866146	NA	NA	NA	3	1	12.3333333333333	8	2	15
19	1	evening	1	48	1	NA	NA	bridge	0.693333333333333	4.77217110176571	-0.0533333333333333	1.20529938314576	1	4.36782193556428	NA	NA	NA	3	1	12.3333333333333	8	2	15
19	1	evening	1	49	0	inconsistent	some_atypical	NA	-0.733333333333333	4.20800800935831	0.04	0.907911874819547	NA	10.2350345572922	NA	NA	NA	3	1	12.3333333333333	8	2	15
19	1	evening	1	50	0	consistent	most_atypical	NA	0.813333333333333	4.07853480277117	0.0266666666666667	0.768085613730364	NA	2.7939629626926	NA	NA	NA	3	1	12.3333333333333	8	2	15
19	1	evening	1	51	0	consistent	prototypical	NA	-0.86	3.35679086914752	0.00666666666666667	1.28983502124902	NA	9.86925027018879	NA	NA	NA	3	1	12.3333333333333	8	2	15
19	1	evening	1	52	1	NA	NA	initial	0.766666666666667	2.95153229637071	0.206666666666667	0.925994575372897	1	2.88389781431761	NA	NA	NA	3	1	12.3333333333333	8	2	15
19	1	evening	1	53	1	NA	NA	initial	0.68	12.0885463631712	0.0466666666666667	0.621946378145367	1	2.62744791561272	NA	NA	NA	3	1	12.3333333333333	8	2	15
19	1	morning	2	1	0	inconsistent	some_atypical	NA	1	7.66723570821341	1	2.26270926371217	NA	3.21313477831427	NA	NA	NA	3	1	12.3333333333333	8	2	15
19	1	morning	2	2	1	NA	NA	initial	1	3.53412549674977	1	1.35633305984084	1	4.73549843975343	NA	NA	NA	3	1	12.3333333333333	8	2	15
19	1	morning	2	3	0	inconsistent	most_atypical	NA	0.393333333333333	3.31686406128574	0.753333333333333	1.242530013551	NA	3.29720171738882	NA	NA	NA	3	1	12.3333333333333	8	2	15
19	1	morning	2	4	0	inconsistent	some_atypical	NA	0.133333333333333	7.43730820249766	0.74	1.89855562627781	NA	4.61119305191096	NA	NA	NA	3	1	12.3333333333333	8	2	15
19	1	morning	2	5	1	NA	NA	initial	1	4.31936461874284	0.986666666666667	1.76464361906983	1	1.73872055113316	NA	NA	NA	3	1	12.3333333333333	8	2	15
19	1	morning	2	6	1	NA	NA	initial	0.726666666666667	7.64459571032785	0.926666666666667	2.38188353227451	0	1.98089798924047	NA	NA	NA	3	1	12.3333333333333	8	2	15
19	1	morning	2	7	1	NA	NA	initial	0.933333333333333	5.96406059118453	0.946666666666667	0.937289697234519	1	1.35535554087255	NA	NA	NA	3	1	12.3333333333333	8	2	15
19	1	morning	2	8	0	consistent	some_atypical	NA	0.486666666666667	4.24220624740701	0.846666666666667	0.937981393770315	NA	5.98247949848883	NA	NA	NA	3	1	12.3333333333333	8	2	15
19	1	morning	2	9	1	NA	NA	initial	0.253333333333333	4.85419809992891	0.386666666666667	1.02730883390177	0	2.43404192710295	NA	NA	NA	3	1	12.3333333333333	8	2	15
19	1	morning	2	10	0	inconsistent	most_atypical	NA	-0.933333333333333	4.90731255372521	0.0333333333333333	2.01680120523088	NA	NA	NA	NA	NA	3	1	12.3333333333333	8	2	15
19	1	morning	2	11	1	NA	NA	initial	0.966666666666667	1.89008607633878	1	1.46705208509229	1	6.09240014932584	NA	NA	NA	3	1	12.3333333333333	8	2	15
19	1	morning	2	12	1	NA	NA	initial	1	3.26750044384971	0.96	0.930555608822033	1	1.04607669985853	NA	NA	NA	3	1	12.3333333333333	8	2	15
19	1	morning	2	13	0	inconsistent	most_atypical	NA	-0.0666666666666667	3.88283383753151	-0.0333333333333333	1.34352820774075	NA	3.25522345292848	NA	NA	NA	3	1	12.3333333333333	8	2	15
19	1	morning	2	14	1	NA	NA	initial	0.993333333333333	1.52508025872521	0.986666666666667	0.796426513465121	1	3.59190050442703	NA	NA	NA	3	1	12.3333333333333	8	2	15
19	1	morning	2	15	0	inconsistent	prototypical	NA	0	6.16258743929211	-0.0133333333333333	0.71118300606031	NA	19.0273368252674	NA	NA	NA	3	1	12.3333333333333	8	2	15
19	1	morning	2	16	0	consistent	most_atypical	NA	1	7.06738244486041	0.973333333333333	4.85980507149361	NA	1.20607630163431	NA	NA	NA	3	1	12.3333333333333	8	2	15
19	1	morning	2	17	0	inconsistent	some_atypical	NA	0.893333333333333	7.9415222951211	0.933333333333333	3.68841082719155	NA	9.86992082174402	NA	NA	NA	3	1	12.3333333333333	8	2	15
19	1	morning	2	18	1	NA	NA	initial	0.0133333333333333	9.32948503433727	0.02	1.11471264879219	0	21.1928575586062	NA	NA	NA	3	1	12.3333333333333	8	2	15
19	1	morning	2	19	1	NA	NA	initial	0.926666666666667	31.9978019446135	-0.02	1.32577494101133	0	6.61212951689959	NA	NA	NA	3	1	12.3333333333333	8	2	15
19	1	morning	2	20	1	NA	NA	initial	0.886666666666667	5.59387358115055	0.0866666666666667	1.249951444217	0	2.35884201468434	NA	NA	NA	3	1	12.3333333333333	8	2	15
19	1	morning	2	21	0	inconsistent	some_atypical	NA	-0.993333333333333	3.93267641740385	0.0133333333333333	1.44593108270783	NA	NA	NA	NA	NA	3	1	12.3333333333333	8	2	15
19	1	morning	2	22	0	consistent	most_atypical	NA	0.973333333333333	2.66212449397426	0.04	3.56330488773528	NA	3.58485788945109	NA	NA	NA	3	1	12.3333333333333	8	2	15
19	1	morning	2	23	0	consistent	some_atypical	NA	-0.993333333333333	2.9858568062773	0.0133333333333333	1.19797872530762	NA	NA	NA	NA	NA	3	1	12.3333333333333	8	2	15
19	1	morning	2	24	1	NA	NA	initial	-0.00666666666666667	2.65338684944436	0	1.37004476110451	0	4.48889028723352	NA	NA	NA	3	1	12.3333333333333	8	2	15
19	1	morning	2	25	0	inconsistent	most_atypical	NA	0.94	2.78410224837717	0.04	1.53317472501658	NA	2.81912995816674	NA	NA	NA	3	1	12.3333333333333	8	2	15
19	1	morning	2	26	1	NA	NA	bridge	-1	4.06741074728779	0.106666666666667	1.04621261323337	0	NA	NA	NA	NA	3	1	12.3333333333333	8	2	15
19	1	morning	2	27	0	consistent	prototypical	NA	0.96	5.83203333255369	0.0866666666666667	1.51669250556733	NA	1.12878388294484	NA	NA	NA	3	1	12.3333333333333	8	2	15
19	1	morning	2	28	0	inconsistent	some_atypical	NA	0.606666666666667	3.72416102385614	0.0266666666666667	0.633586726151407	NA	1.97001776506659	NA	NA	NA	3	1	12.3333333333333	8	2	15
19	1	morning	2	29	0	inconsistent	most_atypical	NA	0.873333333333333	3.37143157527316	0.233333333333333	1.60868067585398	NA	1.75191627908498	NA	NA	NA	3	1	12.3333333333333	8	2	15
19	1	morning	2	30	0	inconsistent	some_atypical	NA	0.78	2.67599916702602	-0.00666666666666667	0.972937570186332	NA	1.01051031262614	NA	NA	NA	3	1	12.3333333333333	8	2	15
19	1	morning	2	31	0	inconsistent	some_atypical	NA	-0.04	6.1213241975056	0.06	0.97808890521992	NA	4.36957201885525	NA	NA	NA	3	1	12.3333333333333	8	2	15
19	1	morning	2	32	0	inconsistent	prototypical	NA	-0.946666666666667	1.39481831912417	0.0333333333333333	0.900190941058099	NA	NA	NA	NA	NA	3	1	12.3333333333333	8	2	15
19	1	morning	2	33	0	inconsistent	prototypical	NA	0	3.78159982478246	-0.0266666666666667	0.55755360564217	NA	2.3028584511485	NA	NA	NA	3	1	12.3333333333333	8	2	15
19	1	morning	2	34	1	NA	NA	bridge	0.746666666666667	7.56607416190673	0.1	0.767311502480879	0	12.1081132297404	NA	NA	NA	3	1	12.3333333333333	8	2	15
19	1	morning	2	35	0	inconsistent	prototypical	NA	-0.493333333333333	3.80809360474814	0.0333333333333333	1.15737514547072	NA	5.94995452323928	NA	NA	NA	3	1	12.3333333333333	8	2	15
19	1	morning	2	36	1	NA	NA	initial	0.0266666666666667	6.16676249948796	0.0733333333333333	1.32070633571129	0	6.10791791253723	NA	NA	NA	3	1	12.3333333333333	8	2	15
19	1	morning	2	37	0	consistent	some_atypical	NA	0.58	8.11984812200535	0.0666666666666667	0.950130868586712	NA	1.75603753374889	NA	NA	NA	3	1	12.3333333333333	8	2	15
19	1	morning	2	38	0	consistent	most_atypical	NA	0.453333333333333	6.16818725748453	0.04	1.13390349445399	NA	4.90045343746897	NA	NA	NA	3	1	12.3333333333333	8	2	15
[truncated: 15,169 more rows]
